# Supplementary material for: SEB genotyping: SmartAmp-Eprimer binary code genotyping for complex, highly variable targets applied to HBV
Source: BMC Infect Dis. 2022 Jun 3;22:516. doi: 10.1186/s12879-022-07458-4 (PMC9164387; doi:10.1186/s12879-022-07458-4)
Supplement: Supplementary file 1 — Additional file 1: Consensus sequences and PID results. Consensus sequences for each genotype (A–H) and the pan-genotype, and corresponding PID as calculated by MAFFT. [file 12879_2022_7458_MOESM1_ESM.txt]

>HBV_MAFFT_consensus_A
ATGGAGAACATCACATCAGGATTCCTAGGACCCCTGCTCGTGTTACAGGCGGGGTTTTTCTTGTTGACAAGAATCCTCACAATACCGCAGAGTCTAGACTCGTGGTGGACTTCTCTCAATTTTCTAGGGGGATCACCCGTGTGTCTTGGCCAAAATTCGCAGTCCCCAACCTCCAATCACTCACCAACCTCCTGTCCTCCAATTTGTCCTGGTTATCGCTGGATGTGTCTGCGGCGTTTTATCATATTCCTCTTCATCCTGCTGCTATGCCTCATCTTCTTATTGGTTCTTCTGGATTATCAAGGTATGTTGCCCGTTTGTCCTCTAATTCCAGGATCAACAACAACCAGTACGGGACCATGCAAAACCTGCACGACTCCTGCTCAAGGCAACTCTATGTTTCCCTCATGTTGCTGTACAAAACCTACGGATGGAAATTGCACCTGTATTCCCATCCCATCGTCCTGGGCTTTCGCAAAATACCTATGGGAGTGGGCCTCAGTCCGTTTCTCTTGGCTCAGTTTACTAGTGCCATTTGTTCAGTGGTTCGTAGGGCTTTCCCCCACTGTTTGGCTTTCAGCTATATGGATGATGTGGTATTGGGGGCCAAGTCTGTACAGCATCGTGAGTCCCTTTATACCGCTGTTACCAATTTTCTTTTGTCTCTGGGTATACATTTAA

Consensus,99.46809, 98.81101, 99.74969, 99.780975, 99.68711, 98.748436, 99.74969, 99.62453, 99.74969, 99.62453, 99.46809, 98.81101, 99.7184, 99.81226, 99.87484, 99.93742, 99.81226, 99.061325, 99.24906, 99.4368, 99.780975, 95.61952, 99.53066, 99.93742, 99.93742, 99.56195, 99.28035, 97.87234, 99.342926, 99.84355, 99.96871, 99.81226, 99.93742, 99.96871, 99.342926, 99.31164, 99.93742, 98.904884, 99.87484, 99.906136, 98.12265, 99.81226, 99.84355, 99.74969, 100.0, 100.0, 99.84355, 99.906136, 100.0, 99.56195, 99.906136, 99.96871, 99.81226, 99.780975, 99.96871, 99.46809, 99.96871, 99.84355, 98.341675, 99.780975, 99.96871, 98.904884, 100.0, 99.96871, 99.87484, 99.7184, 99.93742, 99.780975, 100.0, 99.96871, 97.77847, 99.93742, 99.93742, 100.0, 100.0, 100.0, 99.84355, 99.84355, 99.87484, 99.74969, 99.93742, 99.93742, 99.96871, 99.87484, 99.87484, 99.906136, 96.433044, 99.74969, 99.81226, 99.56195, 99.93742, 99.342926, 99.87484, 99.906136, 99.96871, 99.59324, 99.906136, 99.906136, 100.0, 99.906136, 98.93617, 100.0, 99.906136, 99.84355, 99.96871, 99.906136, 99.68711, 99.96871, 99.87484, 99.906136, 99.96871, 100.0, 99.96871, 99.93742, 99.96871, 99.93742, 100.0, 99.96871, 95.05632, 99.84355, 99.84355, 99.56195, 99.906136, 99.93742, 98.81101, 99.62453, 99.84355, 99.59324, 99.906136, 99.96871, 95.1189, 84.668335, 80.41302, 99.46809, 98.185234, 97.622025, 98.96746, 99.906136, 99.96871, 98.71715, 99.906136, 100.0, 99.93742, 99.65582, 99.84355, 95.08761, 99.93742, 100.0, 99.96871, 99.93742, 100.0, 99.84355, 99.96871, 99.93742, 99.81226, 99.96871, 99.96871, 99.7184, 99.96871, 100.0, 99.74969, 99.906136, 99.87484, 99.061325, 100.0, 100.0, 99.906136, 99.96871, 99.96871, 99.87484, 99.93742, 99.906136, 99.28035, 100.0, 99.93742, 100.0, 99.906136, 100.0, 99.93742, 100.0, 100.0, 99.56195, 99.96871, 100.0, 99.62453, 99.93742, 100.0, 99.87484, 100.0, 99.906136, 99.65582, 97.18398, 99.87484, 99.87484, 99.84355, 100.0, 99.87484, 99.906136, 99.96871, 98.96746, 98.71715, 99.96871, 94.242805, 99.56195, 99.906136, 100.0, 100.0, 99.96871, 99.7184, 99.96871, 99.96871, 100.0, 96.902374, 100.0, 99.93742, 99.93742, 100.0, 99.7184, 97.40301, 99.780975, 98.185234, 99.96871, 99.96871, 99.96871, 99.93742, 99.96871, 98.65457, 99.87484, 99.906136, 99.81226, 100.0, 99.96871, 99.74969, 99.96871, 100.0, 99.24906, 99.906136, 100.0, 99.7184, 100.0, 99.31164, 99.81226, 99.96871, 100.0, 99.93742, 99.186485, 99.87484, 99.40551, 100.0, 100.0, 99.62453, 99.906136, 99.96871, 99.53066, 100.0, 100.0, 99.7184, 100.0, 100.0, 99.93742, 99.96871, 100.0, 0.03128911, 0.03128911, 0.03128911, 99.65582, 99.96871, 100.0, 99.81226, 100.0, 100.0, 99.96871, 99.93742, 100.0, 99.93742, 99.96871, 99.96871, 99.84355, 99.906136, 99.93742, 99.7184, 99.93742, 99.96871, 99.59324, 96.714645, 99.96871, 99.906136, 99.96871, 99.96871, 99.061325, 98.87359, 99.96871, 99.84355, 98.65457, 99.84355, 99.87484, 100.0, 99.93742, 99.93742, 98.65457, 99.87484, 93.92991, 94.680855, 99.93742, 99.40551, 96.21402, 99.62453, 99.81226, 99.96871, 99.93742, 99.906136, 99.03004, 99.81226, 99.87484, 99.65582, 99.87484, 99.46809, 99.93742, 99.96871, 99.87484, 99.499374, 99.93742, 99.93742, 99.906136, 99.93742, 99.906136, 99.62453, 99.65582, 99.21777, 98.96746, 98.779724, 99.780975, 99.1552, 99.74969, 99.74969, 99.84355, 99.40551, 99.68711, 99.93742, 98.87359, 99.93742, 64.79975, 0.03128911, 0.03128911, 0.03128911, 0.03128911, 0.03128911, 0.03128911, 97.1214, 99.4368, 98.59199, 99.84355, 99.87484, 93.74218, 99.93742, 99.780975, 99.53066, 99.93742, 99.62453, 85.9199, 99.65582, 99.84355, 99.4368, 99.28035, 99.84355, 99.21777, 97.68461, 99.68711, 58.85482, 99.87484, 99.906136, 99.906136, 99.84355, 91.02003, 96.5582, 99.81226, 99.780975, 99.342926, 99.93742, 99.93742, 100.0, 100.0, 99.186485, 99.780975, 99.84355, 98.81101, 99.24906, 99.4368, 99.84355, 99.93742, 100.0, 99.81226, 99.24906, 100.0, 99.56195, 99.84355, 98.52941, 98.99875, 99.09261, 99.96871, 98.99875, 99.65582, 99.87484, 99.84355, 99.93742, 99.93742, 98.21652, 99.499374, 98.5607, 99.09261, 99.061325, 99.96871, 99.62453, 99.84355, 99.96871, 100.0, 98.24781, 99.96871, 99.96871, 99.68711, 99.906136, 99.96871, 95.93242, 100.0, 99.906136, 99.93742, 99.93742, 99.780975, 98.87359, 99.93742, 99.906136, 99.96871, 99.81226, 99.906136, 99.96871, 98.779724, 99.09261, 100.0, 99.96871, 98.71715, 83.26032, 99.68711, 99.186485, 99.93742, 100.0, 99.74969, 99.53066, 99.74969, 99.93742, 100.0, 99.96871, 99.96871, 95.83855, 99.906136, 99.93742, 99.87484, 99.96871, 99.81226, 99.56195, 99.87484, 99.93742, 99.87484, 99.93742, 100.0, 99.96871, 100.0, 99.96871, 99.74969, 99.65582, 99.59324, 58.291615, 99.96871, 99.96871, 52.90989, 99.906136, 99.96871, 100.0, 99.96871, 99.62453, 100.0, 99.93742, 99.68711, 100.0, 99.87484, 98.65457, 99.96871, 100.0, 99.84355, 99.84355, 99.96871, 92.83479, 100.0, 99.96871, 99.96871, 100.0, 99.96871, 100.0, 100.0, 100.0, 97.55945, 98.466835, 99.96871, 99.68711, 99.93742, 100.0, 99.31164, 99.906136, 99.906136, 99.65582, 100.0, 100.0, 97.46558, 100.0, 99.93742, 99.68711, 99.87484, 99.87484, 100.0, 99.93742, 99.96871, 99.74969, 83.69837, 99.906136, 99.62453, 99.87484, 99.96871, 99.96871, 100.0, 100.0, 99.24906, 99.906136, 99.87484, 99.31164, 99.93742, 100.0, 99.906136, 99.87484, 99.93742, 99.40551, 99.906136, 99.93742, 99.84355, 98.65457, 100.0, 99.93742, 99.96871, 99.96871, 99.93742, 99.906136, 100.0, 99.87484, 99.87484, 99.96871, 99.81226, 97.96621, 99.96871, 99.84355, 99.906136, 99.96871, 97.15269, 99.780975, 99.81226, 99.4368, 99.24906, 99.74969, 99.65582, 99.780975, 99.780975, 99.87484, 99.96871, 100.0, 99.7184, 100.0, 99.93742, 97.84105, 99.87484, 99.87484, 98.96746, 97.1214, 99.96871, 99.96871, 100.0, 99.93742, 99.46809, 100.0, 99.96871, 96.40175, 100.0, 99.84355, 83.85482, 99.96871, 100.0, 99.7184, 89.76846, 99.93742, 98.341675, 99.93742, 100.0, 99.780975, 99.96871, 99.93742, 100.0, 94.962456, 99.84355, 96.46433, 99.93742, 100.0, 97.9975, 72.90363, 99.780975, 99.81226, 99.93742, 99.96871, 99.906136, 99.906136, 99.93742, 98.904884, 99.96871, 99.1239, 94.242805, 97.80976, 99.96871, 99.7184, 98.65457, 98.87359, 97.027534, 99.780975, 99.84355, 58.41677, 100.0, 99.96871, 97.49687, 100.0, 57.916145, 99.28035, 99.96871, 99.906136, 98.52941, 85.20025, 99.81226, 99.40551, 99.74969, 99.93742, 99.780975, 99.93742, 98.43555, 99.09261, 99.780975, 99.96871, 99.28035, 99.59324, 99.93742, 99.96871, 99.59324, 99.93742, 97.9975, 99.81226, 99.7184, 97.747185, 99.780975, 99.93742, 99.84355, 99.87484, 99.68711, 99.906136, 99.906136, 99.93742, 99.1552, 98.185234, 99.81226, 98.87359, 99.87484, 99.96871, 99.84355, 58.51064, 99.906136, 99.93742, 99.96871, 99.96871, 97.434296, 99.7184, 99.84355, 98.99875, 99.93742, 99.84355, 99.28035, 96.93367, 98.153946, 97.55945, 98.185234, 

>HBV_MAFFT_consensus_B
ATGGAGAACATCGCATCAGGACTCCTAGGACCCCTGCTCGTGTTACAGGCGGGGTTTTTCTTGTTGACAAAAATCCTCACAATACCACAGAGTCTAGACTCGTGGTGGACTTCTCTCAATTTTCTAGGGGGAACACCCGTGTGTCTTGGCCAAAATTCGCAGTCCCAAATCTCCAGTCACTCACCAACCTGTTGTCCTCCAATTTGTCCTGGTTATCGCTGGATGTGTCTGCGGCGTTTTATCATCTTCCTCTGCATCCTGCTGCTATGCCTCATCTTCTTGTTGGTTCTTCTGGACTATCAAGGTATGTTGCCCGTTTGTCCTCTAATTCCAGGATCATCAACAACCAGCACCGGACCATGCAAAACCTGCACAACTCCTGCTCAAGGAACCTCTATGTTTCCCTCATGTTGCTGTACAAAACCTACGGACGGAAACTGCACCTGTATTCCCATCCCATCATCTTGGGCTTTCGCAAAATACCTATGGGAGTGGGCCTCAGTCCGTTTCTCTTGGCTCAGTTTACTAGTGCCATTTGTTCAGTGGTTCGTAGGGCTTTCCCCCACTGTCTGGCTTTCAGTTATATGGATGATGTGGTTTTGGGGGCCAAGTCTGTACAACATCTTGAGTCCCTTTATGCCGCTGTTACCAATTTTCTTTTGTCTTTGGGTATACATTTAA

Consensus,0.022532672, 0.022532672, 0.022532672, 0.022532672, 0.022532672, 0.022532672, 0.022532672, 0.022532672, 0.022532672, 0.022532672, 0.022532672, 0.022532672, 0.022532672, 0.022532672, 0.022532672, 0.022532672, 0.022532672, 0.022532672, 0.022532672, 0.022532672, 0.022532672, 0.022532672, 99.97747, 99.97747, 99.97747, 99.88734, 99.752144, 98.6255, 99.9324, 97.904465, 99.84227, 99.95493, 96.597565, 97.29608, 89.229385, 99.61694, 99.9324, 99.97747, 99.97747, 99.61694, 99.70708, 99.88734, 99.95493, 97.408745, 98.760704, 99.95493, 99.95493, 99.05363, 97.949524, 98.98603, 99.63948, 99.86481, 0.022532672, 0.022532672, 0.022532672, 0.022532672, 99.97747, 98.760704, 100.0, 99.95493, 99.84227, 99.70708, 99.88734, 99.88734, 99.97747, 99.9324, 95.83146, 99.05363, 99.90987, 99.39162, 99.86481, 100.0, 99.12122, 99.9324, 99.97747, 99.52682, 99.88734, 99.90987, 99.752144, 99.84227, 99.88734, 99.66201, 99.9324, 99.97747, 99.12122, 99.9324, 99.9324, 82.49211, 99.9324, 99.90987, 99.32402, 99.86481, 99.95493, 99.81974, 99.90987, 99.9324, 98.69311, 100.0, 99.48175, 99.32402, 99.90987, 99.95493, 99.63948, 99.39162, 99.84227, 99.256424, 99.88734, 99.9324, 99.90987, 99.68454, 99.95493, 99.97747, 97.904465, 99.57188, 99.18883, 99.84227, 99.97747, 99.48175, 99.752144, 99.95493, 99.97747, 99.63948, 99.90987, 99.95493, 99.95493, 99.97747, 99.0311, 99.97747, 99.90987, 99.66201, 99.97747, 99.81974, 99.88734, 99.9324, 99.95493, 99.88734, 99.9324, 99.97747, 99.95493, 99.95493, 99.95493, 99.88734, 99.95493, 99.9324, 87.38171, 99.95493, 99.97747, 99.57188, 100.0, 99.97747, 98.8283, 99.95493, 99.88734, 99.61694, 100.0, 99.97747, 82.87517, 94.36683, 97.18342, 98.69311, 99.076164, 99.00856, 99.57188, 99.90987, 99.36909, 97.070755, 99.95493, 99.88734, 100.0, 99.77467, 99.752144, 94.32177, 99.9324, 100.0, 99.97747, 99.95493, 100.0, 99.752144, 99.95493, 99.88734, 99.81974, 100.0, 99.9324, 99.23389, 99.72961, 99.97747, 99.88734, 99.97747, 100.0, 99.72961, 99.95493, 99.95493, 97.431274, 99.97747, 99.97747, 98.6255, 100.0, 100.0, 99.54935, 100.0, 99.97747, 95.53853, 99.84227, 100.0, 99.9324, 100.0, 99.95493, 99.00856, 99.97747, 99.95493, 98.21992, 99.97747, 99.97747, 99.77467, 70.23434, 99.9324, 96.95809, 98.107254, 99.95493, 100.0, 99.88734, 100.0, 100.0, 98.64804, 100.0, 98.445244, 88.35061, 99.95493, 91.97837, 99.43668, 99.95493, 100.0, 99.59441, 100.0, 99.95493, 100.0, 99.97747, 99.97747, 95.65119, 99.90987, 99.7972, 99.97747, 99.95493, 99.68454, 99.098694, 99.9324, 99.59441, 99.97747, 99.9324, 99.97747, 99.72961, 99.90987, 90.71654, 99.84227, 99.88734, 99.88734, 100.0, 99.95493, 99.95493, 100.0, 99.84227, 99.52682, 99.86481, 99.88734, 99.0311, 99.97747, 100.0, 99.68454, 100.0, 99.752144, 99.97747, 91.73051, 99.88734, 98.69311, 100.0, 100.0, 99.9324, 95.65119, 99.9324, 97.54394, 99.97747, 99.97747, 99.86481, 99.97747, 99.95493, 99.95493, 99.97747, 99.97747, 99.90987, 99.95493, 99.88734, 99.88734, 99.95493, 99.90987, 99.81974, 99.88734, 99.97747, 99.86481, 99.95493, 100.0, 99.414154, 99.86481, 99.97747, 98.580444, 99.95493, 99.95493, 99.70708, 99.70708, 99.9324, 99.0311, 99.97747, 99.9324, 98.96349, 99.9324, 99.95493, 99.9324, 99.66201, 99.70708, 99.9324, 100.0, 99.95493, 99.95493, 99.68454, 99.95493, 98.602974, 97.31861, 99.72961, 99.66201, 98.51284, 99.95493, 99.66201, 99.9324, 99.9324, 99.97747, 99.88734, 99.88734, 99.9324, 99.81974, 99.90987, 99.86481, 99.97747, 99.95493, 99.90987, 98.94096, 99.97747, 100.0, 99.9324, 100.0, 99.95493, 99.23389, 99.77467, 99.23389, 94.32177, 94.97521, 99.90987, 99.68454, 99.95493, 99.81974, 99.77467, 99.88734, 99.84227, 99.90987, 98.264984, 99.9324, 96.732765, 99.098694, 0.022532672, 0.045065343, 0.022532672, 0.022532672, 0.022532672, 0.045065343, 99.95493, 97.18342, 99.9324, 99.752144, 61.762054, 99.9324, 99.88734, 99.27895, 99.81974, 99.86481, 98.918434, 99.48175, 99.88734, 93.87112, 99.86481, 99.9324, 99.098694, 97.83686, 99.90987, 99.16629, 99.97747, 99.97747, 99.9324, 99.9324, 72.48761, 0.022532672, 0.022532672, 0.022532672, 0.022532672, 0.022532672, 0.022532672, 93.55566, 99.05363, 99.84227, 98.80577, 99.90987, 100.0, 100.0, 99.95493, 99.9324, 49.84227, 94.68229, 99.57188, 98.06219, 97.16088, 99.9324, 99.9324, 99.97747, 99.48175, 99.84227, 99.95493, 98.445244, 98.40018, 99.59441, 99.752144, 98.33258, 99.70708, 98.40018, 99.97747, 99.9324, 99.7972, 99.90987, 96.6201, 97.83686, 98.78323, 98.17485, 99.752144, 99.57188, 99.90987, 99.86481, 99.90987, 99.9324, 99.97747, 98.21992, 99.9324, 100.0, 99.0311, 99.95493, 100.0, 99.54935, 99.95493, 99.97747, 99.90987, 99.63948, 97.949524, 98.084724, 99.9324, 99.97747, 99.9324, 99.97747, 99.97747, 100.0, 99.72961, 99.14376, 99.90987, 99.9324, 99.88734, 89.16178, 99.57188, 99.70708, 99.66201, 99.90987, 99.95493, 96.50744, 99.95493, 99.77467, 100.0, 99.752144, 100.0, 98.69311, 99.90987, 100.0, 100.0, 100.0, 99.90987, 100.0, 99.97747, 99.97747, 100.0, 99.97747, 99.97747, 100.0, 99.9324, 100.0, 99.54935, 99.9324, 99.88734, 98.80577, 99.88734, 99.95493, 98.55791, 99.97747, 99.50428, 99.9324, 99.95493, 99.72961, 99.9324, 99.97747, 99.36909, 99.9324, 99.9324, 97.81433, 99.97747, 99.95493, 99.70708, 99.90987, 99.88734, 88.95899, 99.97747, 100.0, 99.9324, 99.97747, 99.95493, 99.97747, 100.0, 99.97747, 98.422714, 99.97747, 99.95493, 99.90987, 99.97747, 99.95493, 99.66201, 99.90987, 99.95493, 99.86481, 99.97747, 99.9324, 99.36909, 99.95493, 99.95493, 100.0, 99.88734, 99.97747, 99.95493, 99.97747, 99.9324, 99.90987, 97.88193, 99.90987, 99.97747, 99.54935, 99.7972, 99.95493, 100.0, 99.9324, 99.70708, 99.97747, 99.95493, 98.17485, 99.88734, 99.95493, 99.95493, 99.95493, 99.9324, 99.54935, 99.9324, 100.0, 99.90987, 96.056786, 99.95493, 99.68454, 99.95493, 99.9324, 99.68454, 99.95493, 100.0, 99.752144, 99.86481, 99.90987, 99.95493, 99.86481, 99.90987, 99.61694, 99.9324, 99.97747, 98.6255, 99.54935, 99.84227, 99.88734, 99.414154, 99.97747, 99.86481, 99.95493, 99.97747, 99.95493, 99.81974, 99.97747, 99.95493, 99.9324, 99.88734, 97.070755, 99.86481, 100.0, 99.18883, 97.29608, 99.90987, 99.97747, 99.95493, 99.84227, 99.9324, 99.95493, 99.95493, 99.098694, 99.86481, 99.97747, 99.70708, 99.97747, 99.97747, 99.098694, 98.78323, 99.95493, 97.36368, 100.0, 100.0, 99.30149, 99.88734, 99.97747, 99.81974, 94.36683, 99.97747, 99.12122, 99.97747, 99.9324, 56.128887, 98.71564, 99.97747, 99.88734, 100.0, 99.97747, 100.0, 98.33258, 100.0, 99.05363, 99.9324, 99.63948, 95.15547, 96.14691, 99.9324, 99.88734, 99.61694, 99.54935, 98.40018, 99.95493, 99.7972, 98.55791, 99.95493, 100.0, 94.50203, 99.95493, 99.84227, 99.72961, 100.0, 99.97747, 98.19739, 98.73817, 99.95493, 99.84227, 96.6201, 99.97747, 99.81974, 98.98603, 97.949524, 99.57188, 82.17666, 99.7972, 99.86481, 98.06219, 99.90987, 99.88734, 98.87337, 99.95493, 99.95493, 99.21136, 99.68454, 99.57188, 92.49662, 98.37765, 99.88734, 99.95493, 99.90987, 98.760704, 99.84227, 99.88734, 98.49031, 95.49347, 99.66201, 96.84543, 99.86481, 99.88734, 99.9324, 98.107254, 99.95493, 99.95493, 99.95493, 99.95493, 97.31861, 99.48175, 99.95493, 99.23389, 100.0, 99.752144, 99.0311, 97.904465, 98.46778, 94.52456, 98.21992, 


>HBV_MAFFT_consensus_C
ATGGAGAACACAACATCAGGATTCCTAGGACCCCTGCTCGTGTTACAGGCGGGGTTTTTCTTGTTGACAAGAATCCTCACAATACCACAGAGTCTAGACTCGTGGTGGACTTCTCTCAATTTTCTAGGGGGAGCACCCACGTGTCCTGGCCAAAATTCGCAGTCCCCAACCTCCAATCACTCACCAACCTCTTGTCCTCCAATTTGTCCTGGCTATCGCTGGATGTGTCTGCGGCGTTTTATCATATTCCTCTTCATCCTGCTGCTATGCCTCATCTTCTTGTTGGTTCTTCTGGACTACCAAGGTATGTTGCCCGTTTGTCCTCTACTTCCAGGAACATCAACTACCAGCACGGGACCATGCAAGACCTGCACGATTCCTGCTCAAGGAACCTCTATGTTTCCCTCTTGTTGCTGTACAAAACCTTCGGACGGAAACTGCACTTGTATTCCCATCCCATCATCCTGGGCTTTCGCAAGATTCCTATGGGAGTGGGCCTCAGTCCGTTTCTCCTGGCTCAGTTTACTAGTGCCATTTGTTCAGTGGTTCGTAGGGCTTTCCCCCACTGTTTGGCTTTCAGTTATATGGATGATGTGGTATTGGGGGCCAAGTCTGTACAACATCTTGAGTCCCTTTTTACCTCTATTACCAATTTTCTTTTGTCTTTGGGTATACATTTGA

Consensus,99.94951, 99.79803, 99.93688, 99.88639, 99.77278, 99.53294, 99.70967, 53.08003, 99.697044, 99.81065, 98.800804, 78.75536, 92.07271, 99.72229, 99.81065, 99.92426, 99.70967, 99.53294, 99.87377, 99.88639, 99.88639, 99.078514, 99.6718, 99.92426, 99.94951, 99.62131, 99.81065, 99.1795, 99.60869, 99.94951, 99.96213, 99.848526, 99.88639, 99.861145, 99.79803, 99.79803, 99.96213, 99.54557, 99.93688, 99.89902, 98.005554, 99.26786, 99.88639, 99.87377, 99.89902, 99.96213, 99.87377, 99.974754, 99.94951, 99.570816, 99.861145, 99.91164, 97.94244, 99.93688, 99.861145, 99.88639, 99.92426, 99.92426, 99.0154, 99.94951, 99.94951, 95.69553, 99.91164, 99.861145, 99.53294, 99.76016, 99.88639, 99.81065, 99.92426, 99.88639, 96.66751, 99.92426, 99.82328, 99.94951, 99.93688, 99.94951, 99.82328, 99.82328, 99.848526, 99.87377, 99.77278, 99.848526, 99.89902, 99.848526, 99.88639, 99.59606, 98.08129, 99.129005, 99.065895, 99.92426, 99.94951, 99.684425, 99.45721, 99.93688, 99.76016, 99.242615, 99.76016, 99.570816, 99.974754, 99.93688, 99.633934, 99.91164, 99.79803, 99.94951, 99.96213, 99.87377, 99.33098, 99.94951, 99.92426, 99.94951, 99.96213, 99.92426, 99.94951, 99.92426, 99.94951, 99.82328, 99.96213, 99.91164, 98.447365, 99.974754, 99.93688, 99.53294, 99.91164, 99.91164, 99.38147, 99.78541, 99.8359, 99.848526, 99.92426, 99.861145, 94.5847, 99.848526, 98.64933, 99.14163, 99.15425, 99.92426, 99.229996, 98.43474, 89.01792, 92.29993, 99.91164, 99.93688, 99.92426, 99.92426, 99.848526, 98.09392, 99.848526, 99.94951, 99.89902, 99.91164, 99.92426, 99.20475, 99.92426, 99.92426, 99.747536, 0.037869226, 0.02524615, 0.037869226, 99.98737, 99.96213, 79.67685, 99.88639, 99.93688, 99.53294, 99.861145, 99.94951, 99.89902, 99.94951, 99.93688, 99.43196, 99.92426, 99.974754, 99.59606, 99.91164, 99.91164, 99.76016, 99.91164, 99.974754, 99.49508, 99.87377, 99.96213, 99.93688, 99.974754, 99.96213, 98.182274, 99.91164, 99.92426, 96.364555, 99.8359, 99.974754, 99.633934, 99.8359, 99.91164, 99.53294, 95.94799, 99.91164, 99.92426, 99.91164, 99.93688, 99.88639, 99.33098, 99.89902, 99.583435, 98.92704, 99.94951, 85.82429, 98.77556, 99.93688, 99.93688, 98.788185, 99.93688, 99.76016, 99.93688, 99.974754, 99.88639, 75.34714, 99.91164, 99.79803, 99.96213, 99.974754, 99.861145, 95.455696, 99.92426, 98.71245, 99.87377, 99.974754, 99.861145, 99.49508, 99.88639, 98.99015, 99.65918, 99.92426, 98.83868, 99.96213, 99.96213, 99.76016, 99.93688, 99.88639, 99.5077, 99.93688, 99.974754, 99.19212, 99.94951, 99.93688, 99.848526, 99.96213, 99.92426, 99.91164, 78.57864, 99.92426, 99.82328, 99.96213, 99.974754, 99.8359, 99.91164, 99.92426, 99.54557, 99.96213, 99.91164, 99.91164, 99.89902, 99.93688, 99.88639, 99.974754, 99.92426, 99.53294, 99.747536, 99.94951, 99.861145, 99.93688, 99.93688, 99.96213, 99.93688, 99.92426, 99.76016, 99.91164, 99.87377, 97.99293, 99.92426, 99.94951, 99.70967, 99.94951, 99.974754, 99.87377, 98.81343, 99.91164, 98.459984, 99.8359, 99.96213, 99.09114, 99.91164, 99.94951, 99.88639, 99.65918, 95.077, 99.520325, 99.93688, 99.848526, 99.89902, 98.901794, 99.98737, 98.611465, 89.48498, 99.00278, 97.91719, 98.14441, 99.697044, 98.86392, 99.848526, 99.91164, 99.96213, 99.77278, 99.848526, 99.848526, 99.848526, 99.91164, 99.79803, 99.91164, 99.93688, 99.78541, 99.59606, 99.848526, 99.848526, 99.96213, 99.98737, 99.92426, 99.87377, 99.81065, 99.59606, 99.09114, 97.94244, 99.79803, 99.8359, 99.88639, 99.78541, 99.8359, 0.02524615, 0.02524615, 0.02524615, 0.012623075, 0.012623075, 0.012623075, 99.77278, 99.77278, 99.88639, 0.012623075, 0.012623075, 0.012623075, 0.012623075, 0.012623075, 0.012623075, 97.75309, 99.79803, 0.012623075, 0.012623075, 0.012623075, 96.314064, 98.333755, 0.06311537, 0.06311537, 0.06311537, 0.0504923, 0.0504923, 0.06311537, 99.94951, 98.09392, 0.012623075, 0.012623075, 0.012623075, 0.012623075, 0.012623075, 0.012623075, 99.94951, 99.79803, 90.10351, 99.79803, 99.76016, 96.09947, 99.79803, 98.169655, 96.09947, 99.848526, 96.97046, 98.10654, 99.89902, 99.89902, 94.16814, 99.229996, 99.92426, 96.73062, 99.94951, 99.94951, 99.93688, 99.861145, 98.510475, 97.891945, 99.520325, 99.45721, 98.901794, 99.91164, 99.8359, 99.94951, 99.92426, 99.73492, 93.1078, 98.92704, 75.66271, 98.005554, 98.611465, 99.848526, 99.88639, 99.96213, 99.8359, 99.09114, 99.54557, 99.3436, 99.30573, 98.6872, 98.83868, 95.53143, 99.05327, 97.8667, 99.91164, 99.96213, 99.77278, 99.91164, 99.848526, 98.005554, 99.8359, 98.72507, 99.684425, 99.87377, 99.94951, 99.89902, 99.76016, 99.89902, 99.848526, 95.54405, 99.94951, 99.91164, 96.62964, 99.92426, 99.93688, 99.39409, 99.848526, 99.98737, 99.848526, 99.82328, 99.72229, 99.59606, 99.848526, 99.89902, 99.94951, 99.94951, 99.848526, 99.91164, 99.55819, 99.79803, 99.92426, 99.94951, 99.848526, 98.99015, 98.37162, 98.23277, 99.6718, 99.94951, 99.92426, 74.04696, 99.89902, 99.87377, 99.98737, 99.96213, 99.93688, 96.49078, 99.96213, 99.96213, 99.92426, 99.974754, 99.88639, 99.96213, 99.974754, 99.92426, 99.974754, 99.861145, 99.92426, 100.0, 99.94951, 99.974754, 99.861145, 99.89902, 99.861145, 98.624084, 99.96213, 99.88639, 66.78869, 99.91164, 99.45721, 99.96213, 99.92426, 99.87377, 99.92426, 99.96213, 99.848526, 99.94951, 99.91164, 97.41227, 99.974754, 99.974754, 94.30699, 99.81065, 99.89902, 99.11639, 99.96213, 99.861145, 99.848526, 99.98737, 99.94951, 100.0, 99.98737, 99.96213, 99.861145, 98.611465, 99.88639, 99.81065, 99.974754, 99.94951, 99.65918, 99.94951, 99.92426, 99.82328, 99.94951, 99.861145, 98.76294, 99.93688, 99.93688, 99.89902, 99.861145, 99.92426, 99.87377, 99.92426, 99.93688, 99.91164, 90.292854, 99.87377, 99.59606, 98.48523, 97.14719, 99.73492, 99.93688, 99.974754, 99.36884, 99.848526, 99.92426, 99.065895, 99.19212, 99.30573, 99.93688, 99.92426, 99.91164, 95.922745, 99.72229, 99.96213, 99.89902, 99.81065, 99.88639, 99.81065, 99.96213, 99.91164, 99.76016, 99.93688, 100.0, 99.79803, 99.82328, 99.92426, 99.72229, 97.58899, 99.861145, 99.684425, 99.861145, 99.98737, 89.19465, 99.14163, 99.73492, 99.79803, 99.88639, 100.0, 99.94951, 99.96213, 99.96213, 99.89902, 99.974754, 99.93688, 99.89902, 99.974754, 99.87377, 98.8513, 99.96213, 99.88639, 99.520325, 96.84423, 99.93688, 99.96213, 99.96213, 99.59606, 99.82328, 99.88639, 99.974754, 99.46983, 99.65918, 99.96213, 98.182274, 99.94951, 99.94951, 99.70967, 94.14289, 99.81065, 94.18076, 99.93688, 99.974754, 99.78541, 99.88639, 99.98737, 99.78541, 98.283264, 99.87377, 99.15425, 99.94951, 99.92426, 98.86392, 99.25524, 99.92426, 99.81065, 99.93688, 99.94951, 99.93688, 99.77278, 99.88639, 97.61424, 99.89902, 99.747536, 98.93966, 98.27064, 99.89902, 99.79803, 99.633934, 99.00278, 99.129005, 99.94951, 99.92426, 99.14163, 99.96213, 99.94951, 98.75031, 99.92426, 99.5077, 99.55819, 100.0, 99.92426, 79.992424, 98.359, 99.96213, 99.77278, 99.848526, 99.89902, 99.78541, 99.79803, 90.292854, 99.684425, 99.293106, 99.974754, 99.87377, 82.06261, 99.92426, 99.861145, 87.37692, 99.93688, 99.20475, 99.406715, 99.91164, 99.5077, 99.43196, 99.09114, 99.848526, 99.94951, 99.974754, 99.129005, 99.747536, 99.93688, 98.64933, 95.60717, 99.31835, 97.2103, 99.82328, 99.94951, 99.79803, 97.91719, 99.96213, 99.89902, 99.93688, 99.92426, 98.86392, 99.65918, 99.94951, 98.6872, 100.0, 99.861145, 99.65918, 98.13178, 97.273415, 60.55289, 97.19768, 0.012623075, 0.012623075, 0.012623075, 0.012623075, 0.012623075, 0.012623075, 0.012623075, 0.012623075, 0.012623075, 0.012623075, 0.012623075, 0.012623075, 0.012623075, 0.012623075, 0.012623075, 0.012623075, 0.012623075, 0.012623075, 0.012623075, 0.012623075, 0.012623075, 0.012623075, 0.012623075, 0.012623075, 0.012623075, 0.012623075, 0.012623075, 0.012623075, 0.012623075, 0.012623075, 0.012623075, 0.012623075, 0.012623075, 0.012623075, 0.012623075, 0.012623075, 0.012623075, 0.012623075, 0.012623075, 0.012623075, 0.012623075, 0.012623075, 0.012623075, 0.012623075, 0.012623075, 0.012623075, 0.012623075, 0.012623075, 0.012623075, 0.012623075, 0.012623075, 0.012623075, 0.012623075, 0.012623075, 0.012623075, 0.012623075, 0.012623075, 0.012623075, 0.012623075, 0.012623075, 0.012623075, 0.012623075, 0.012623075, 0.012623075, 0.012623075, 0.012623075, 0.012623075, 0.012623075, 0.012623075, 0.012623075, 0.012623075, 0.012623075, 0.012623075, 0.012623075, 0.012623075, 0.012623075, 0.012623075, 0.012623075, 0.012623075, 0.012623075, 0.012623075, 0.012623075, 0.012623075, 0.012623075, 0.012623075, 0.012623075, 0.012623075, 0.012623075, 0.012623075, 0.012623075, 0.012623075, 0.012623075, 0.012623075, 0.012623075, 0.012623075, 0.012623075, 0.012623075, 0.012623075, 0.012623075, 0.012623075, 0.012623075, 0.012623075, 0.012623075, 0.012623075, 0.012623075, 0.012623075, 0.012623075, 0.012623075, 0.012623075, 0.012623075, 0.012623075, 0.012623075, 0.012623075, 0.012623075, 0.012623075, 0.012623075, 0.012623075, 0.012623075, 0.012623075, 0.012623075, 0.012623075, 0.012623075, 0.012623075, 0.012623075, 0.012623075, 0.012623075, 0.012623075, 0.012623075, 0.012623075, 0.012623075, 0.012623075, 0.012623075, 0.012623075, 0.012623075, 0.012623075, 0.012623075, 0.012623075, 0.012623075, 0.012623075, 0.012623075, 0.012623075, 0.012623075, 0.012623075, 0.012623075, 0.012623075, 0.012623075, 0.012623075, 0.012623075, 0.012623075, 0.012623075, 0.012623075, 0.012623075, 0.012623075, 0.012623075, 0.012623075, 0.012623075, 0.012623075, 0.012623075, 0.012623075, 0.012623075, 0.012623075, 0.012623075, 0.012623075, 0.012623075, 0.012623075, 0.012623075, 0.012623075, 0.012623075, 0.012623075, 0.012623075, 0.012623075, 0.012623075, 0.012623075, 0.012623075, 0.012623075, 0.012623075, 0.012623075, 0.012623075, 0.012623075, 0.012623075, 0.012623075, 0.012623075, 0.012623075, 0.012623075, 0.012623075, 0.012623075, 0.012623075, 0.012623075, 0.012623075, 0.012623075, 0.012623075, 0.012623075, 0.012623075, 0.012623075, 0.012623075, 0.012623075, 0.012623075, 0.012623075, 0.012623075, 0.012623075, 0.012623075, 0.012623075, 0.012623075, 0.012623075, 0.012623075, 0.012623075, 0.012623075, 0.012623075, 0.012623075, 0.012623075, 0.012623075, 0.012623075, 0.012623075, 0.012623075, 0.012623075, 0.012623075, 0.012623075, 0.012623075, 0.012623075, 0.012623075, 0.012623075, 0.012623075, 0.012623075, 0.012623075, 0.012623075, 0.012623075, 0.012623075, 0.012623075, 0.012623075, 0.012623075, 0.012623075, 0.012623075, 0.012623075, 0.012623075, 0.012623075, 0.012623075, 0.012623075, 0.012623075, 0.012623075, 0.012623075, 0.012623075, 0.012623075, 0.012623075, 0.012623075, 0.012623075, 0.012623075, 0.012623075, 0.012623075, 0.012623075, 0.012623075, 0.012623075, 0.012623075, 0.012623075, 0.012623075, 0.012623075, 0.012623075, 0.012623075, 0.012623075, 0.012623075, 0.012623075, 0.012623075, 0.012623075, 0.012623075, 0.012623075, 0.012623075, 0.012623075, 0.012623075, 0.012623075, 0.012623075, 0.012623075, 0.012623075, 0.012623075, 0.012623075, 0.012623075, 0.012623075, 0.012623075, 0.012623075, 0.012623075, 0.012623075, 0.012623075, 0.012623075, 0.012623075, 0.012623075, 0.012623075, 0.012623075, 0.012623075, 0.012623075, 0.012623075, 0.012623075, 0.012623075, 0.012623075, 0.012623075, 0.012623075, 0.012623075, 0.012623075, 0.012623075, 0.012623075, 0.012623075, 0.012623075, 0.012623075, 0.012623075, 0.012623075, 0.012623075, 0.012623075, 0.012623075, 0.012623075, 0.012623075, 0.012623075, 0.012623075, 0.012623075, 0.012623075, 0.012623075, 0.012623075, 0.012623075, 0.012623075, 0.012623075, 0.012623075, 0.012623075, 0.012623075, 0.012623075, 0.012623075, 0.012623075, 0.012623075, 0.012623075, 0.012623075, 0.012623075, 0.012623075, 0.012623075, 0.012623075, 0.012623075, 0.012623075, 0.012623075, 0.012623075, 0.012623075, 0.012623075, 0.012623075, 0.012623075, 0.012623075, 0.012623075, 0.012623075, 0.012623075, 0.012623075, 0.012623075, 0.012623075, 0.012623075, 0.012623075, 0.012623075, 0.012623075, 0.012623075, 0.012623075, 0.012623075, 0.012623075, 0.012623075, 0.012623075, 0.012623075, 0.012623075, 0.012623075, 0.012623075, 0.012623075, 0.012623075, 0.012623075, 0.012623075, 0.012623075, 0.012623075, 0.012623075, 0.012623075, 0.012623075, 0.012623075, 0.012623075, 0.012623075, 0.012623075, 0.012623075, 0.012623075, 0.012623075, 0.012623075, 0.012623075, 0.012623075, 0.012623075, 0.012623075, 0.012623075, 0.012623075, 0.012623075, 0.012623075, 0.012623075, 0.012623075, 0.012623075, 0.012623075, 0.012623075, 0.012623075, 0.012623075, 0.012623075, 0.012623075, 0.012623075, 0.012623075, 0.012623075, 0.012623075, 0.012623075, 0.012623075, 0.012623075, 0.012623075, 0.012623075, 0.012623075, 0.012623075, 0.012623075, 0.012623075, 0.012623075, 0.012623075, 0.012623075, 0.012623075, 0.012623075, 0.012623075, 


>HBV_MAFFT_consensus_D
ATGGAGAACATCACATCAGGATTCCTAGGACCCCTGCTCGTGTTACAGGCGGGGTTTTTCTTGTTGACAAGAATCCTCACAATACCGCAGAGTCTAGACTCGTGGTGGACTTCTCTCAATTTTCTAGGGGGAACTACCGTGTGTCTTGGCCAAAATTCGCAGTCCCCAACCTCCAATCACTCACCAACCTCCTGTCCTCCAACTTGTCCTGGTTATCGCTGGATGTGTCTGCGGCGTTTTATCATCTTCCTCTTCATCCTGCTGCTATGCCTCATCTTCTTGTTGGTTCTTCTGGACTATCAAGGTATGTTGCCCGTTTGTCCTCTAATTCCAGGATCTTCAACCACCAGCACGGGACCATGCAGAACCTGCACGACTCCTGCTCAAGGAACCTCTATGTATCCCTCCTGTTGCTGTACCAAACCTTCGGACGGAAATTGCACCTGTATTCCCATCCCATCATCCTGGGCTTTCGGAAAATTCCTATGGGAGTGGGCCTCAGCCCGTTTCTCCTGGCTCAGTTTACTAGTGCCATTTGTTCAGTGGTTCGTAGGGCTTTCCCCCACTGTTTGGCTTTCAGTTATATGGATGATGTGGTATTGGGGGCCAAGTCTGTACAGCATCTTGAGTCCCTTTTTACCGCTGTTACCAATTTTCTTTTGTCTTTGGGTATACATTTAA
 
Consensus,99.896614, 100.0, 99.97415, 99.92246, 99.81908, 99.06953, 99.81908, 98.39752, 99.79323, 99.896614, 99.147064, 98.50091, 99.25045, 99.43138, 99.844925, 99.97415, 99.79323, 99.74154, 99.612305, 99.79323, 99.76738, 91.08297, 99.40553, 99.97415, 99.92246, 99.74154, 99.04368, 99.40553, 98.94029, 99.97415, 99.92246, 99.97415, 99.97415, 99.97415, 99.92246, 80.22745, 99.74154, 99.74154, 99.92246, 99.92246, 97.95813, 99.50892, 99.81908, 99.896614, 99.896614, 99.97415, 99.48307, 100.0, 99.896614, 99.76738, 99.92246, 99.97415, 99.40553, 99.81908, 99.896614, 99.53477, 99.97415, 99.97415, 97.98398, 99.71569, 99.97415, 99.25045, 99.97415, 99.92246, 99.71569, 99.79323, 99.94831, 99.896614, 99.97415, 99.896614, 96.51073, 99.92246, 99.94831, 99.97415, 99.97415, 99.92246, 99.94831, 99.870766, 99.50892, 99.56061, 99.844925, 99.896614, 99.76738, 99.40553, 99.97415, 99.79323, 97.828896, 93.48669, 99.48307, 99.12122, 99.97415, 98.99199, 99.92246, 100.0, 99.81908, 99.79323, 99.896614, 99.94831, 100.0, 99.97415, 99.81908, 99.92246, 99.97415, 99.92246, 99.94831, 99.870766, 99.896614, 99.97415, 99.97415, 99.81908, 99.92246, 100.0, 99.94831, 99.97415, 100.0, 99.92246, 99.97415, 99.94831, 96.588264, 99.94831, 99.896614, 99.50892, 99.94831, 99.79323, 99.56061, 99.353836, 99.870766, 99.663994, 99.896614, 99.97415, 97.544586, 87.20599, 98.811066, 95.70949, 68.10545, 98.83691, 99.74154, 99.76738, 99.94831, 98.96614, 99.94831, 99.870766, 99.94831, 99.92246, 99.74154, 96.09718, 99.896614, 100.0, 99.97415, 99.97415, 99.896614, 99.48307, 99.94831, 99.71569, 99.870766, 99.97415, 99.94831, 99.71569, 99.92246, 100.0, 99.56061, 99.97415, 99.97415, 99.2763, 99.97415, 99.94831, 99.45722, 99.97415, 99.94831, 99.45722, 99.94831, 99.94831, 99.53477, 99.97415, 99.94831, 99.63815, 99.81908, 99.97415, 99.896614, 99.97415, 100.0, 99.844925, 99.92246, 100.0, 99.81908, 99.97415, 99.97415, 99.97415, 99.896614, 100.0, 99.58646, 93.61592, 99.94831, 99.97415, 99.97415, 99.94831, 99.97415, 100.0, 99.97415, 99.2763, 93.40915, 99.43138, 99.06953, 99.19876, 99.92246, 100.0, 97.105194, 99.45722, 99.45722, 99.97415, 100.0, 99.92246, 95.502716, 100.0, 99.92246, 100.0, 100.0, 99.94831, 95.6061, 99.92246, 99.68984, 99.94831, 99.97415, 99.92246, 99.81908, 99.870766, 97.079346, 99.81908, 99.74154, 99.81908, 99.94831, 99.97415, 99.79323, 100.0, 99.896614, 98.96614, 99.92246, 99.92246, 99.06953, 99.94831, 99.97415, 99.870766, 100.0, 100.0, 99.92246, 87.542, 99.97415, 98.68183, 99.97415, 100.0, 99.79323, 99.97415, 99.92246, 99.30215, 100.0, 99.844925, 99.663994, 99.870766, 99.97415, 99.844925, 99.870766, 99.870766, 99.48307, 99.095375, 99.94831, 99.94831, 100.0, 100.0, 99.97415, 100.0, 100.0, 99.896614, 100.0, 99.94831, 98.73352, 99.97415, 99.97415, 99.74154, 99.92246, 99.97415, 99.353836, 99.58646, 99.97415, 99.94831, 100.0, 99.97415, 98.68183, 99.81908, 99.92246, 99.896614, 98.75937, 99.81908, 99.97415, 99.896614, 100.0, 99.844925, 99.79323, 100.0, 99.353836, 98.65598, 99.896614, 98.5526, 94.05531, 99.92246, 99.896614, 99.97415, 99.97415, 99.870766, 99.25045, 99.30215, 99.612305, 99.53477, 99.74154, 99.63815, 99.97415, 99.94831, 99.92246, 85.086586, 99.79323, 99.896614, 99.74154, 99.92246, 99.94831, 99.2763, 98.70768, 98.91445, 96.7175, 97.596275, 99.896614, 99.43138, 99.79323, 99.896614, 99.06953, 0.025846472, 0.025846472, 0.025846472, 0.025846472, 0.051692944, 0.051692944, 99.56061, 99.612305, 99.71569, 98.99199, 99.79323, 71.879036, 99.147064, 99.74154, 95.14086, 99.896614, 99.30215, 85.06074, 99.844925, 99.663994, 99.612305, 99.870766, 99.870766, 99.25045, 79.58128, 86.94753, 99.63815, 99.870766, 99.97415, 99.01784, 96.69165, 99.74154, 89.63557, 99.94831, 99.844925, 99.663994, 82.65702, 97.95813, 91.754974, 99.71569, 99.40553, 98.39752, 99.92246, 99.74154, 99.97415, 100.0, 90.79865, 99.04368, 99.79323, 98.94029, 96.74335, 66.86482, 97.13104, 100.0, 100.0, 87.25769, 99.68984, 99.92246, 98.83691, 99.612305, 99.17291, 99.22461, 98.37167, 99.19876, 98.061516, 99.71569, 100.0, 99.71569, 99.94831, 99.76738, 99.12122, 99.147064, 96.872574, 96.63996, 99.76738, 99.896614, 99.81908, 99.68984, 99.896614, 99.353836, 93.796844, 99.94831, 100.0, 98.5526, 99.94831, 99.97415, 97.98398, 99.97415, 99.870766, 99.94831, 99.844925, 98.578445, 84.56966, 99.94831, 99.896614, 99.94831, 99.74154, 99.612305, 98.42336, 99.353836, 97.90643, 99.896614, 99.71569, 99.53477, 91.49651, 98.862755, 99.40553, 99.74154, 100.0, 99.94831, 89.919876, 99.97415, 99.870766, 99.92246, 99.97415, 100.0, 97.3895, 99.896614, 99.870766, 99.92246, 99.97415, 99.97415, 100.0, 99.97415, 99.74154, 100.0, 99.81908, 100.0, 99.97415, 99.92246, 99.92246, 99.76738, 99.844925, 99.97415, 97.51874, 99.97415, 100.0, 80.796074, 99.76738, 99.94831, 99.92246, 99.896614, 99.71569, 99.94831, 100.0, 99.92246, 99.379684, 99.844925, 97.67382, 99.92246, 100.0, 99.663994, 99.68984, 99.94831, 99.353836, 99.896614, 99.92246, 99.870766, 99.97415, 99.97415, 99.97415, 100.0, 99.870766, 98.13905, 98.99199, 99.844925, 99.92246, 99.97415, 99.81908, 99.43138, 99.92246, 99.94831, 98.99199, 99.844925, 99.76738, 98.8886, 99.94831, 99.94831, 99.76738, 99.896614, 99.94831, 99.40553, 99.94831, 99.896614, 99.74154, 85.18997, 99.870766, 99.58646, 99.40553, 99.48307, 99.76738, 99.94831, 100.0, 98.73352, 99.79323, 99.896614, 98.52675, 99.50892, 99.94831, 99.97415, 99.81908, 99.844925, 99.095375, 99.896614, 99.94831, 99.68984, 97.854744, 100.0, 99.71569, 99.94831, 99.97415, 99.79323, 99.896614, 100.0, 99.81908, 99.63815, 99.71569, 99.844925, 99.379684, 99.97415, 99.74154, 99.94831, 99.76738, 97.41535, 99.25045, 99.74154, 99.56061, 99.63815, 99.50892, 99.53477, 99.896614, 99.68984, 0.025846472, 0.025846472, 0.025846472, 0.025846472, 0.025846472, 0.025846472, 99.71569, 100.0, 99.94831, 99.63815, 99.663994, 99.94831, 93.82269, 99.870766, 99.92246, 99.30215, 98.37167, 99.97415, 99.97415, 99.663994, 98.96614, 99.844925, 99.896614, 99.97415, 92.478676, 99.81908, 99.663994, 98.68183, 99.896614, 100.0, 99.74154, 96.6658, 99.97415, 95.89041, 99.94831, 100.0, 99.56061, 99.74154, 99.94831, 99.612305, 99.22461, 99.56061, 98.96614, 99.81908, 99.94831, 97.75136, 99.12122, 99.94831, 99.94831, 100.0, 99.97415, 99.68984, 99.76738, 99.97415, 98.31998, 99.896614, 99.06953, 94.05531, 93.66762, 99.095375, 99.68984, 99.68984, 97.3895, 94.08116, 94.46886, 92.19437, 89.55802, 99.92246, 99.94831, 91.80667, 100.0, 99.22461, 99.48307, 99.92246, 99.870766, 98.604294, 96.588264, 99.94831, 98.83691, 99.612305, 100.0, 99.58646, 99.663994, 94.18455, 99.04368, 99.63815, 99.896614, 98.50091, 99.12122, 99.896614, 99.76738, 99.870766, 100.0, 97.28612, 99.48307, 99.74154, 98.83691, 99.94831, 99.896614, 99.74154, 100.0, 99.92246, 99.79323, 99.74154, 99.97415, 99.17291, 96.89842, 99.63815, 98.75937, 99.76738, 99.22461, 99.94831, 92.94392, 99.74154, 99.92246, 99.896614, 99.92246, 97.105194, 98.113205, 99.94831, 99.22461, 99.896614, 99.844925, 99.663994, 98.68183, 98.65598, 96.562416, 97.77721,


>HBV_MAFFT_consensus_E
ATGGAAAGCATCACATCAGGATTCCTAGGACCCCTGCTCGTGTTACAGGCGGGGTTTTTCTTGTTGACAAAAATCCTCACAATACCGCAGAGTCTAGACTCGTGGTGGACTTCTCTCAATTTTCTAGGGGGAGCTCCCGTGTGTCTTGGCCAAAATTCGCAGTCCCCAACCTCCAATCACTCACCAACCTCTTGTCCTCCAATTTGTCCTGGCTATCGCTGGATGTGTCTGCGGCGTTTTATCATCTTCCTCTTCATCCTGCTGCTATGCCTCATCTTCTTGTTGGTTCTTCTGGACTATCAAGGTATGTTGCCCGTTTGTCCTCTAATTCCAGGATCATCAACCACCAGTACGGGACCCTGCCGAACCTGCACGACTCTTGCTCAAGGAACCTCTATGTTTCCCTCATGTTGCTGTTCAAAACCTTCGGACGGAAATTGCACTTGTATTCCCATCCCATCATCATGGGCTTTCGGAAAATTCCTATGGGAGTGGGCCTCAGCCCGTTTCTCCTGGCTCAGTTTACTAGTGCCATTTGTTCAGTGGTTCGCCGGGCTTTCCCCCACTGTCTGGCTTTCAGTTATATGGATGATGTGGTATTGGGGGCCAAGTCTGTACAACATCTTGAGTCCCTTTATACCTCTGTTACCAATTTTCTTTTGTCTTTGGGTATACATTTAA

Consensus,99.74843, 100.0, 99.74843, 99.62264, 99.62264, 97.484276, 88.050316, 89.81132, 100.0, 100.0, 99.62264, 98.36478, 100.0, 99.74843, 99.62264, 100.0, 100.0, 99.1195, 98.36478, 99.874214, 100.0, 98.86793, 100.0, 99.874214, 99.874214, 99.62264, 98.86793, 99.245285, 99.74843, 99.874214, 100.0, 100.0, 100.0, 100.0, 100.0, 99.62264, 100.0, 98.49056, 100.0, 100.0, 97.484276, 97.98742, 99.74843, 100.0, 99.874214, 100.0, 100.0, 100.0, 100.0, 99.37107, 100.0, 99.874214, 99.874214, 98.36478, 100.0, 99.74843, 100.0, 100.0, 96.85535, 99.74843, 100.0, 98.49056, 100.0, 100.0, 100.0, 99.74843, 99.874214, 99.1195, 100.0, 100.0, 99.49686, 100.0, 100.0, 99.874214, 100.0, 100.0, 100.0, 99.74843, 100.0, 99.62264, 100.0, 100.0, 100.0, 99.37107, 100.0, 100.0, 98.99371, 98.99371, 99.74843, 98.36478, 100.0, 98.616356, 99.874214, 99.74843, 100.0, 99.74843, 99.874214, 99.874214, 100.0, 99.874214, 100.0, 100.0, 100.0, 99.874214, 100.0, 99.74843, 99.74843, 99.74843, 100.0, 100.0, 100.0, 100.0, 100.0, 99.874214, 99.874214, 100.0, 100.0, 100.0, 97.484276, 100.0, 99.874214, 99.74843, 100.0, 99.874214, 99.74843, 100.0, 99.874214, 99.874214, 99.874214, 99.74843, 95.09434, 99.74843, 92.45283, 98.36478, 99.62264, 100.0, 99.74843, 100.0, 100.0, 99.49686, 99.62264, 100.0, 99.74843, 99.74843, 99.874214, 85.53459, 100.0, 100.0, 100.0, 100.0, 100.0, 99.62264, 100.0, 100.0, 99.874214, 100.0, 100.0, 98.616356, 99.874214, 99.874214, 99.62264, 100.0, 100.0, 99.37107, 99.874214, 100.0, 99.1195, 100.0, 100.0, 85.53459, 100.0, 100.0, 99.74843, 100.0, 100.0, 78.36478, 99.874214, 100.0, 100.0, 100.0, 100.0, 99.874214, 100.0, 100.0, 98.99371, 100.0, 100.0, 99.74843, 100.0, 100.0, 99.74843, 99.874214, 99.874214, 100.0, 100.0, 100.0, 100.0, 99.874214, 100.0, 98.99371, 98.23899, 100.0, 97.86163, 99.37107, 100.0, 100.0, 99.37107, 99.874214, 99.874214, 100.0, 99.874214, 100.0, 96.47799, 99.874214, 99.62264, 100.0, 100.0, 99.874214, 97.86163, 100.0, 99.245285, 100.0, 99.874214, 99.874214, 100.0, 100.0, 99.37107, 99.62264, 99.874214, 99.74843, 100.0, 100.0, 100.0, 100.0, 99.874214, 98.616356, 100.0, 99.874214, 99.62264, 100.0, 99.874214, 99.874214, 99.874214, 100.0, 99.874214, 89.81132, 100.0, 98.86793, 100.0, 100.0, 100.0, 100.0, 99.874214, 99.62264, 99.874214, 100.0, 99.62264, 100.0, 100.0, 99.49686, 100.0, 100.0, 100.0, 99.874214, 99.874214, 100.0, 100.0, 100.0, 100.0, 100.0, 100.0, 99.874214, 100.0, 100.0, 99.874214, 100.0, 100.0, 99.37107, 100.0, 100.0, 99.49686, 99.62264, 99.874214, 99.874214, 99.874214, 100.0, 98.99371, 99.74843, 100.0, 100.0, 99.874214, 100.0, 99.874214, 100.0, 99.874214, 99.49686, 99.49686, 100.0, 98.49056, 99.37107, 100.0, 98.99371, 96.22642, 99.874214, 100.0, 99.874214, 100.0, 100.0, 99.1195, 100.0, 100.0, 99.49686, 99.874214, 99.62264, 100.0, 100.0, 99.74843, 98.36478, 100.0, 100.0, 100.0, 99.874214, 100.0, 99.245285, 99.74843, 98.616356, 99.49686, 96.3522, 99.74843, 99.49686, 100.0, 100.0, 99.874214, 99.37107, 100.0, 100.0, 99.62264, 100.0, 98.74214, 98.74214, 100.0, 98.86793, 100.0, 99.62264, 99.49686, 100.0, 99.37107, 99.874214, 99.74843, 99.62264, 98.113205, 99.74843, 99.49686, 99.37107, 100.0, 100.0, 99.874214, 99.37107, 99.74843, 98.23899, 99.874214, 99.874214, 98.49056, 98.113205, 99.874214, 98.99371, 99.874214, 100.0, 99.49686, 100.0, 100.0, 100.0, 100.0, 100.0, 99.74843, 99.874214, 99.62264, 98.74214, 98.49056, 94.842766, 99.874214, 100.0, 98.86793, 100.0, 99.874214, 99.874214, 99.37107, 99.74843, 99.62264, 98.49056, 99.874214, 99.74843, 100.0, 100.0, 100.0, 100.0, 99.49686, 99.49686, 99.37107, 99.62264, 99.37107, 99.37107, 100.0, 100.0, 100.0, 100.0, 99.74843, 99.49686, 100.0, 100.0, 99.1195, 100.0, 100.0, 99.37107, 100.0, 100.0, 99.874214, 98.86793, 97.86163, 100.0, 99.874214, 100.0, 99.74843, 99.874214, 100.0, 99.874214, 99.245285, 99.1195, 99.49686, 100.0, 99.37107, 98.36478, 99.245285, 98.86793, 100.0, 100.0, 99.874214, 99.245285, 100.0, 100.0, 100.0, 100.0, 100.0, 99.245285, 100.0, 100.0, 99.874214, 100.0, 99.62264, 99.874214, 100.0, 99.874214, 100.0, 100.0, 100.0, 100.0, 100.0, 100.0, 99.245285, 99.74843, 100.0, 99.245285, 100.0, 100.0, 99.74843, 100.0, 100.0, 100.0, 100.0, 99.874214, 100.0, 99.874214, 100.0, 99.1195, 100.0, 98.113205, 100.0, 99.874214, 99.62264, 99.37107, 100.0, 99.1195, 100.0, 100.0, 100.0, 100.0, 100.0, 100.0, 100.0, 100.0, 95.09434, 98.99371, 99.874214, 100.0, 100.0, 100.0, 99.74843, 99.37107, 100.0, 99.37107, 100.0, 100.0, 99.62264, 100.0, 100.0, 100.0, 100.0, 100.0, 99.874214, 100.0, 100.0, 99.874214, 94.842766, 99.874214, 99.874214, 99.874214, 99.49686, 100.0, 100.0, 100.0, 98.86793, 100.0, 100.0, 98.113205, 100.0, 100.0, 99.874214, 99.874214, 100.0, 99.37107, 100.0, 100.0, 99.49686, 98.49056, 100.0, 99.62264, 100.0, 99.874214, 99.74843, 100.0, 100.0, 98.616356, 99.874214, 100.0, 100.0, 98.99371, 100.0, 100.0, 100.0, 100.0, 93.45912, 98.616356, 100.0, 99.74843, 99.74843, 100.0, 99.874214, 100.0, 100.0, 100.0, 100.0, 100.0, 99.1195, 100.0, 100.0, 93.71069, 99.74843, 99.874214, 99.49686, 97.35849, 99.874214, 99.74843, 100.0, 99.874214, 100.0, 99.74843, 100.0, 97.484276, 99.874214, 99.874214, 99.49686, 100.0, 100.0, 99.74843, 98.616356, 100.0, 99.49686, 100.0, 99.874214, 99.874214, 99.874214, 100.0, 100.0, 100.0, 99.874214, 100.0, 100.0, 100.0, 99.49686, 99.62264, 100.0, 100.0, 99.874214, 100.0, 99.874214, 99.874214, 100.0, 94.842766, 100.0, 98.36478, 95.84906, 95.84906, 99.874214, 100.0, 99.49686, 98.36478, 98.74214, 100.0, 99.74843, 98.99371, 100.0, 100.0, 98.99371, 100.0, 99.874214, 98.74214, 99.874214, 100.0, 99.1195, 97.86163, 100.0, 99.49686, 99.74843, 100.0, 99.74843, 100.0, 99.49686, 99.245285, 99.874214, 100.0, 97.73585, 88.55346, 99.874214, 100.0, 99.74843, 99.62264, 95.974846, 99.74843, 100.0, 97.98742, 100.0, 100.0, 99.874214, 100.0, 100.0, 99.62264, 100.0, 100.0, 99.49686, 96.98113, 100.0, 99.1195, 99.74843, 100.0, 99.74843, 98.86793, 100.0, 100.0, 100.0, 100.0, 94.46541, 99.49686, 100.0, 99.62264, 99.874214, 99.874214, 99.1195, 96.603775, 97.98742, 94.96855, 97.98742, 0.12578617, 


>HBV_MAFFT_consensus_F
ATGGACAACATCACATCAGGACTCCTAGGACCCCTGCTCGTGTTACAGGCGGTGTGTTTCTTGTTGACAAAAATCCTCACAATACCACAGAGTCTAGACTCGTGGTGGACTTCTCTCAATTTTCTAGGGGGACTACCCGGGTGTCCTGGCCAAAATTCGCAGTCCCCAACCTCCAATCACTTACCAACCTCCTGTCCTCCAACTTGTCCTGGCTATCGTTGGATGTGTCTGCGGCGTTTTATCATCTTCCTCTTCATCCTGCTGCTATGCCTCATCTTCTTGTTGGTTCTTCTGGACTATCAAGGTATGTTGCCCGTTTGTCCTCTACTTCCAGGATCCACGACCACCAGCACGGGACCATGCAAAACCTGCACAACTCTTGCTCAAGGAACCTCTATGTTTCCCTCCTGTTGCTGTTCCAAACCCTCGGACGGAAACTGCACTTGTATTCCCATCCCATCATCTTGGGCTTTAGGAAAATACCTATGGGAGTGGGCCTCAGCCCGTTTCTCCTGGCTCAGTTTACTAGTGCAATTTGTTCAGTGGTGCGTAGGGCTTTCCCCCACTGTCTGGCTTTTAGTTATATGGATGATCTGGTATTGGGGGCCAAATCTGTGCAGCATCTTGAGTCCCTTTATACCGCTGTTACCAATTTTCTGTTATCTGTGGGTATCCATTTAA

Consensus,100.0, 99.41747, 100.0, 100.0, 100.0, 79.41747, 100.0, 99.223305, 100.0, 100.0, 98.83495, 74.56311, 99.61165, 99.61165, 99.61165, 100.0, 100.0, 99.41747, 99.41747, 99.61165, 100.0, 99.41747, 99.41747, 100.0, 100.0, 99.02913, 100.0, 99.02913, 99.61165, 99.805824, 100.0, 99.805824, 100.0, 99.805824, 99.805824, 99.223305, 99.805824, 98.83495, 100.0, 100.0, 99.805824, 99.41747, 100.0, 99.223305, 100.0, 100.0, 99.41747, 99.805824, 100.0, 98.64078, 100.0, 100.0, 99.02913, 99.805824, 99.805824, 93.398056, 100.0, 100.0, 97.281555, 99.805824, 100.0, 98.05825, 100.0, 100.0, 99.61165, 100.0, 100.0, 93.00971, 100.0, 100.0, 98.83495, 99.61165, 99.805824, 100.0, 100.0, 100.0, 97.281555, 99.805824, 100.0, 98.4466, 100.0, 100.0, 99.41747, 98.64078, 100.0, 100.0, 99.223305, 98.4466, 98.4466, 99.61165, 100.0, 98.4466, 99.223305, 100.0, 100.0, 99.41747, 99.805824, 100.0, 100.0, 100.0, 99.223305, 100.0, 100.0, 100.0, 100.0, 99.61165, 99.805824, 100.0, 99.805824, 99.805824, 100.0, 100.0, 100.0, 100.0, 100.0, 99.223305, 100.0, 100.0, 98.252426, 100.0, 100.0, 99.41747, 100.0, 100.0, 100.0, 99.805824, 100.0, 97.47573, 100.0, 99.805824, 93.59223, 98.4466, 58.058254, 58.4466, 99.805824, 99.41747, 99.805824, 91.26214, 99.61165, 98.4466, 100.0, 100.0, 100.0, 100.0, 99.61165, 99.41747, 100.0, 100.0, 100.0, 100.0, 100.0, 100.0, 100.0, 100.0, 100.0, 100.0, 100.0, 100.0, 100.0, 100.0, 99.61165, 100.0, 100.0, 100.0, 100.0, 100.0, 100.0, 100.0, 100.0, 99.223305, 99.805824, 100.0, 100.0, 100.0, 100.0, 100.0, 100.0, 100.0, 100.0, 99.805824, 100.0, 99.61165, 100.0, 100.0, 99.41747, 100.0, 100.0, 99.805824, 100.0, 100.0, 99.805824, 98.4466, 100.0, 100.0, 100.0, 100.0, 100.0, 100.0, 100.0, 99.61165, 99.223305, 100.0, 100.0, 99.805824, 100.0, 100.0, 99.805824, 100.0, 100.0, 100.0, 100.0, 100.0, 96.50485, 100.0, 100.0, 100.0, 100.0, 100.0, 60.0, 100.0, 99.805824, 100.0, 100.0, 99.805824, 100.0, 100.0, 99.805824, 100.0, 99.805824, 99.805824, 100.0, 100.0, 99.805824, 100.0, 100.0, 99.805824, 100.0, 100.0, 99.805824, 100.0, 100.0, 100.0, 99.805824, 100.0, 100.0, 98.64078, 100.0, 99.805824, 100.0, 100.0, 100.0, 100.0, 100.0, 99.41747, 100.0, 100.0, 100.0, 100.0, 100.0, 100.0, 100.0, 100.0, 99.805824, 100.0, 99.805824, 99.805824, 100.0, 99.805824, 99.805824, 100.0, 100.0, 100.0, 100.0, 100.0, 99.02913, 100.0, 100.0, 100.0, 100.0, 100.0, 99.805824, 100.0, 100.0, 100.0, 100.0, 100.0, 98.4466, 100.0, 100.0, 100.0, 100.0, 96.11651, 100.0, 100.0, 100.0, 100.0, 99.805824, 100.0, 99.805824, 89.12621, 99.805824, 99.805824, 96.69903, 100.0, 100.0, 99.805824, 100.0, 100.0, 99.41747, 99.805824, 100.0, 100.0, 99.805824, 100.0, 100.0, 100.0, 100.0, 99.02913, 100.0, 100.0, 100.0, 100.0, 100.0, 99.41747, 99.805824, 99.61165, 99.61165, 85.631065, 99.805824, 100.0, 99.805824, 100.0, 99.61165, 100.0, 99.805824, 100.0, 99.805824, 100.0, 86.601944, 99.805824, 99.41747, 94.17476, 99.61165, 100.0, 99.805824, 100.0, 100.0, 99.805824, 100.0, 99.61165, 99.805824, 100.0, 100.0, 99.805824, 100.0, 100.0, 100.0, 99.805824, 98.83495, 73.78641, 100.0, 100.0, 100.0, 100.0, 97.47573, 97.66991, 99.61165, 100.0, 100.0, 99.61165, 100.0, 100.0, 100.0, 100.0, 94.75728, 99.02913, 99.805824, 100.0, 99.61165, 99.41747, 100.0, 100.0, 100.0, 74.56311, 100.0, 99.805824, 100.0, 99.41747, 100.0, 97.864075, 99.805824, 100.0, 99.805824, 100.0, 99.805824, 100.0, 100.0, 100.0, 100.0, 99.61165, 100.0, 99.02913, 100.0, 100.0, 100.0, 100.0, 100.0, 64.85437, 100.0, 100.0, 58.252426, 100.0, 100.0, 98.83495, 100.0, 99.805824, 100.0, 93.78641, 99.805824, 81.35922, 100.0, 99.805824, 100.0, 100.0, 100.0, 79.41747, 100.0, 99.41747, 100.0, 100.0, 100.0, 99.61165, 99.61165, 100.0, 100.0, 100.0, 99.805824, 97.281555, 100.0, 100.0, 100.0, 100.0, 99.805824, 66.40777, 100.0, 100.0, 100.0, 100.0, 100.0, 100.0, 100.0, 100.0, 100.0, 100.0, 100.0, 99.805824, 100.0, 100.0, 100.0, 100.0, 100.0, 98.83495, 99.805824, 99.805824, 55.92233, 100.0, 99.805824, 100.0, 100.0, 100.0, 100.0, 100.0, 100.0, 99.223305, 100.0, 100.0, 100.0, 100.0, 99.805824, 100.0, 100.0, 98.83495, 100.0, 100.0, 100.0, 100.0, 100.0, 100.0, 100.0, 100.0, 99.61165, 98.64078, 100.0, 100.0, 100.0, 100.0, 98.64078, 100.0, 100.0, 100.0, 100.0, 100.0, 99.61165, 100.0, 100.0, 99.61165, 100.0, 100.0, 99.805824, 100.0, 99.805824, 99.805824, 92.62136, 100.0, 100.0, 99.41747, 99.805824, 99.805824, 100.0, 100.0, 97.08738, 99.805824, 100.0, 99.805824, 100.0, 99.61165, 100.0, 100.0, 100.0, 100.0, 100.0, 100.0, 99.223305, 99.41747, 99.805824, 100.0, 99.805824, 100.0, 100.0, 99.61165, 100.0, 99.805824, 100.0, 100.0, 100.0, 100.0, 99.805824, 99.805824, 100.0, 100.0, 99.61165, 76.31068, 100.0, 99.41747, 100.0, 100.0, 99.805824, 100.0, 100.0, 100.0, 100.0, 100.0, 100.0, 100.0, 100.0, 99.223305, 99.805824, 100.0, 99.805824, 69.514565, 100.0, 99.805824, 100.0, 100.0, 100.0, 100.0, 100.0, 99.02913, 100.0, 99.61165, 99.223305, 99.805824, 100.0, 99.61165, 96.11651, 100.0, 99.223305, 100.0, 100.0, 100.0, 100.0, 100.0, 99.41747, 99.02913, 100.0, 100.0, 100.0, 100.0, 99.805824, 100.0, 100.0, 100.0, 100.0, 100.0, 99.61165, 99.805824, 100.0, 98.83495, 99.805824, 100.0, 100.0, 99.805824, 100.0, 99.61165, 99.805824, 99.02913, 98.4466, 99.61165, 99.223305, 94.951454, 99.805824, 99.805824, 98.64078, 99.61165, 99.41747, 99.41747, 100.0, 100.0, 100.0, 98.64078, 99.805824, 99.223305, 99.61165, 100.0, 99.61165, 100.0, 100.0, 99.61165, 99.805824, 100.0, 99.41747, 99.61165, 99.61165, 99.61165, 99.61165, 99.805824, 99.805824, 99.223305, 99.805824, 99.223305, 100.0, 100.0, 99.805824, 100.0, 99.805824, 99.805824, 96.50485, 100.0, 99.41747, 98.64078, 99.805824, 99.41747, 99.61165, 100.0, 99.41747, 97.864075, 100.0, 99.805824, 100.0, 100.0, 99.02913, 99.805824, 99.805824, 93.00971, 98.83495, 99.223305, 98.4466, 99.02913, 97.47573, 86.601944, 97.281555, 


>HBV_MAFFT_consensus_G
ATGGAGAACATCACATCAGGATTCCTAGGACCCCTGCTCGTGTTACAGGCGGGGTTTTTCTTGTTGACAAGAATCCTCACAATACCGCAGAGTCTAGACTCGTGGTGGACTTCTCTCAATTTTCTAGGGGGAGTGCCCGTGTGTCCTGGCCTAAATTCGCAGTCCCCAACCTCCAATCACTCACCAATCTCCTGTCCTCCAACTTGTCCTGGCTATCGCTGGATGTGTCTGCGGCGTTTTATCATATTCCTCTTCATCCTGCTGCTATGCCTCATCTTCTTGTTGGTTCTTCTGGACTATCAAGGTATGTTGCCCGTTTGTCCTCTGATTCCAGGATCCTCGACCACCAGTACGGGACCCTGCAAAACCTGCACGACTCCTGCTCAAGGCAACTCTATGTATCCCTCATGTTGCTGTACAAAACCTTCGGACGGAAATTGCACCTGTATTCCCATCCCATCATCTTGGGCTTTCGCAAAATACCTATGGGAGTGGGCCTCAGTCCGTTTCTCTTGGCTCAGTTTACTAGTGCCATTTGTTCAGTGGTTCGTAGGGCTTTCCCCCACTGTCTGGCTTTCAGCTATATGGATGATGTGGTATTGGGGGCCAAATCTGTACAACATCTTGAGTCCCTTTATACCGCTGTTACCAATTTTCTTTTGTCTTTGGGTATACATCTAA

Consensus,100.0, 100.0, 100.0, 100.0, 99.354836, 100.0, 100.0, 99.354836, 99.354836, 100.0, 98.70968, 98.70968, 99.354836, 100.0, 100.0, 100.0, 100.0, 100.0, 100.0, 100.0, 100.0, 98.064514, 100.0, 99.354836, 100.0, 100.0, 75.48387, 100.0, 100.0, 100.0, 99.354836, 100.0, 100.0, 100.0, 100.0, 100.0, 100.0, 99.354836, 100.0, 100.0, 99.354836, 98.064514, 100.0, 94.19355, 100.0, 100.0, 100.0, 100.0, 100.0, 99.354836, 100.0, 100.0, 99.354836, 92.258064, 99.354836, 98.70968, 100.0, 100.0, 100.0, 100.0, 99.354836, 100.0, 100.0, 100.0, 99.354836, 100.0, 100.0, 100.0, 100.0, 100.0, 74.19355, 100.0, 99.354836, 100.0, 100.0, 99.354836, 100.0, 100.0, 100.0, 100.0, 100.0, 100.0, 100.0, 99.354836, 100.0, 100.0, 90.32258, 99.354836, 100.0, 100.0, 100.0, 100.0, 100.0, 100.0, 100.0, 100.0, 100.0, 100.0, 100.0, 100.0, 100.0, 100.0, 100.0, 100.0, 100.0, 100.0, 100.0, 100.0, 100.0, 100.0, 100.0, 100.0, 100.0, 100.0, 99.354836, 100.0, 100.0, 100.0, 99.354836, 100.0, 100.0, 100.0, 100.0, 100.0, 100.0, 100.0, 100.0, 100.0, 100.0, 100.0, 95.48387, 100.0, 89.03226, 72.258064, 70.96774, 89.03226, 100.0, 99.354836, 100.0, 97.41936, 100.0, 100.0, 100.0, 100.0, 100.0, 74.19355, 100.0, 100.0, 100.0, 100.0, 100.0, 73.548386, 100.0, 100.0, 100.0, 100.0, 100.0, 100.0, 100.0, 100.0, 100.0, 100.0, 100.0, 100.0, 100.0, 100.0, 100.0, 100.0, 100.0, 100.0, 100.0, 100.0, 100.0, 100.0, 100.0, 100.0, 100.0, 100.0, 100.0, 100.0, 99.354836, 98.064514, 100.0, 100.0, 98.064514, 100.0, 100.0, 71.6129, 100.0, 100.0, 100.0, 97.41936, 100.0, 100.0, 100.0, 100.0, 100.0, 100.0, 100.0, 99.354836, 99.354836, 100.0, 78.064514, 100.0, 100.0, 100.0, 100.0, 100.0, 100.0, 100.0, 100.0, 100.0, 87.09677, 100.0, 100.0, 100.0, 100.0, 100.0, 100.0, 100.0, 100.0, 100.0, 100.0, 100.0, 100.0, 100.0, 100.0, 99.354836, 98.70968, 99.354836, 100.0, 100.0, 100.0, 100.0, 100.0, 99.354836, 100.0, 100.0, 100.0, 100.0, 100.0, 100.0, 100.0, 100.0, 100.0, 74.83871, 100.0, 100.0, 100.0, 100.0, 100.0, 100.0, 99.354836, 99.354836, 100.0, 99.354836, 100.0, 100.0, 100.0, 100.0, 100.0, 100.0, 100.0, 100.0, 100.0, 100.0, 100.0, 100.0, 100.0, 100.0, 100.0, 99.354836, 100.0, 100.0, 100.0, 100.0, 100.0, 100.0, 100.0, 100.0, 100.0, 99.354836, 100.0, 100.0, 100.0, 100.0, 100.0, 100.0, 100.0, 98.064514, 100.0, 100.0, 100.0, 100.0, 100.0, 100.0, 74.19355, 100.0, 100.0, 100.0, 100.0, 100.0, 92.90323, 100.0, 100.0, 99.354836, 100.0, 100.0, 100.0, 100.0, 100.0, 100.0, 100.0, 100.0, 100.0, 100.0, 100.0, 100.0, 100.0, 100.0, 100.0, 100.0, 100.0, 99.354836, 100.0, 100.0, 73.548386, 99.354836, 100.0, 100.0, 94.83871, 100.0, 100.0, 100.0, 100.0, 100.0, 100.0, 100.0, 100.0, 100.0, 100.0, 99.354836, 100.0, 100.0, 100.0, 100.0, 100.0, 100.0, 100.0, 100.0, 98.064514, 100.0, 100.0, 99.354836, 100.0, 100.0, 100.0, 99.354836, 100.0, 80.0, 100.0, 100.0, 100.0, 100.0, 89.03226, 100.0, 100.0, 100.0, 100.0, 100.0, 100.0, 100.0, 100.0, 100.0, 99.354836, 99.354836, 99.354836, 100.0, 100.0, 100.0, 100.0, 100.0, 100.0, 100.0, 100.0, 100.0, 100.0, 100.0, 100.0, 100.0, 100.0, 100.0, 100.0, 100.0, 100.0, 100.0, 100.0, 100.0, 100.0, 100.0, 100.0, 100.0, 100.0, 100.0, 100.0, 100.0, 99.354836, 98.70968, 100.0, 100.0, 100.0, 100.0, 100.0, 100.0, 100.0, 100.0, 100.0, 100.0, 98.064514, 86.451614, 100.0, 100.0, 100.0, 100.0, 98.70968, 100.0, 100.0, 99.354836, 100.0, 100.0, 99.354836, 99.354836, 97.41936, 100.0, 100.0, 100.0, 100.0, 100.0, 100.0, 100.0, 100.0, 100.0, 100.0, 100.0, 100.0, 100.0, 100.0, 100.0, 100.0, 100.0, 100.0, 100.0, 100.0, 100.0, 100.0, 100.0, 100.0, 100.0, 100.0, 100.0, 100.0, 98.064514, 100.0, 100.0, 98.70968, 99.354836, 100.0, 100.0, 100.0, 100.0, 100.0, 100.0, 100.0, 100.0, 100.0, 99.354836, 100.0, 100.0, 100.0, 100.0, 100.0, 99.354836, 100.0, 100.0, 99.354836, 100.0, 100.0, 100.0, 100.0, 100.0, 99.354836, 94.83871, 100.0, 100.0, 100.0, 100.0, 98.70968, 100.0, 100.0, 100.0, 100.0, 100.0, 73.548386, 100.0, 100.0, 100.0, 100.0, 100.0, 100.0, 100.0, 100.0, 100.0, 41.935482, 100.0, 100.0, 99.354836, 100.0, 100.0, 100.0, 100.0, 97.41936, 100.0, 100.0, 99.354836, 100.0, 100.0, 98.70968, 100.0, 100.0, 94.19355, 100.0, 100.0, 100.0, 100.0, 100.0, 100.0, 100.0, 100.0, 100.0, 100.0, 100.0, 100.0, 100.0, 100.0, 100.0, 100.0, 100.0, 99.354836, 100.0, 100.0, 99.354836, 100.0, 100.0, 100.0, 100.0, 100.0, 100.0, 100.0, 100.0, 100.0, 100.0, 100.0, 97.41936, 100.0, 100.0, 99.354836, 100.0, 100.0, 100.0, 98.70968, 100.0, 100.0, 100.0, 100.0, 100.0, 98.70968, 100.0, 99.354836, 100.0, 99.354836, 72.90323, 100.0, 100.0, 99.354836, 72.258064, 100.0, 87.09677, 100.0, 100.0, 100.0, 100.0, 100.0, 100.0, 94.83871, 100.0, 94.83871, 100.0, 100.0, 97.41936, 100.0, 100.0, 98.064514, 100.0, 100.0, 100.0, 98.064514, 100.0, 100.0, 100.0, 99.354836, 82.58064, 99.354836, 100.0, 100.0, 100.0, 99.354836, 100.0, 100.0, 100.0, 98.064514, 100.0, 100.0, 93.548386, 100.0, 100.0, 99.354836, 100.0, 100.0, 97.41936, 98.70968, 100.0, 100.0, 92.258064, 100.0, 100.0, 100.0, 92.90323, 100.0, 99.354836, 100.0, 99.354836, 100.0, 100.0, 100.0, 99.354836, 100.0, 98.064514, 100.0, 100.0, 100.0, 100.0, 100.0, 100.0, 100.0, 99.354836, 100.0, 100.0, 100.0, 100.0, 87.741936, 98.064514, 98.064514, 100.0, 100.0, 98.064514, 100.0, 100.0, 99.354836, 100.0, 100.0, 99.354836, 100.0, 100.0, 100.0, 100.0, 100.0, 100.0, 79.354836, 99.354836, 98.70968, 100.0, 


>HBV_MAFFT_consensus_H
ATGGAGAACATCACATCAGGACTCCTAGGACCCCTTCTCGTGTTACAGGCGGTGTGTTTCTTGTTGACAAAAATCCTCACAATACCACAGAGTCTAGACTCGTGGTGGACTTCTCTCAATTTTCTAGGGGTACCACCCGGGTGTCCTGGCCAAAATTCGCAGTCCCCAATCTCCAATCACTTACCAACCTCCTGTCCTCCAACTTGTCCTGGCTATCGTTGGATGTGTCTGCGGCGTTTTATCATCTTCCTCTTCATCCTGCTGCTATGCCTCATCTTCTTGTTGGTTCTTCTGGACTATCAAGGTATGTTGCCCGTGTGTCCTCTACTTCCAGGATCTACAACCACCAGCACGGGACCCTGCAAAACCTGCACCACTCTTGCTCAAGGAACCTCTATGTTTCCCTCCTGCTGCTGTACCAAACCTTCGGACGGAAATTGCACCTGTATTCCCATCCCATCATCTTGGGCTTTCGGAAAATACCTATGGGAGTGGGCCTCAGCCCGTTTCTCTTGGCTCAGTTTACTAGTGCAATTTGTTCAGTGGTGCGTAGGGCTTTCCCCCACTGTCTGGCTTTTAGTTATATGGATGATTTGGTATTGGGGGCCAAATCTGTGCAGCATCTTGAGTCCCTTTATACCGCTGTTACCAATTTTTTGTTATCTGTGGGCATCCATTTGA

Consensus,100.0, 100.0, 100.0, 98.809525, 100.0, 100.0, 100.0, 98.809525, 100.0, 100.0, 100.0, 100.0, 100.0, 100.0, 98.809525, 100.0, 100.0, 100.0, 100.0, 100.0, 100.0, 100.0, 100.0, 100.0, 100.0, 100.0, 100.0, 98.809525, 100.0, 98.809525, 100.0, 100.0, 100.0, 100.0, 100.0, 100.0, 100.0, 97.61905, 100.0, 100.0, 100.0, 100.0, 100.0, 100.0, 100.0, 100.0, 100.0, 100.0, 100.0, 97.61905, 100.0, 100.0, 100.0, 100.0, 100.0, 94.04762, 100.0, 100.0, 97.61905, 98.809525, 100.0, 96.42857, 100.0, 100.0, 100.0, 100.0, 100.0, 98.809525, 100.0, 100.0, 100.0, 100.0, 98.809525, 100.0, 100.0, 100.0, 96.42857, 100.0, 100.0, 100.0, 100.0, 100.0, 100.0, 100.0, 100.0, 100.0, 97.61905, 78.57143, 96.42857, 100.0, 100.0, 100.0, 100.0, 100.0, 100.0, 100.0, 100.0, 100.0, 100.0, 100.0, 98.809525, 100.0, 100.0, 100.0, 100.0, 100.0, 100.0, 100.0, 100.0, 100.0, 100.0, 100.0, 100.0, 100.0, 100.0, 98.809525, 100.0, 100.0, 92.85714, 100.0, 100.0, 100.0, 100.0, 100.0, 100.0, 100.0, 100.0, 98.809525, 100.0, 100.0, 97.61905, 100.0, 100.0, 100.0, 97.61905, 100.0, 100.0, 97.61905, 100.0, 98.809525, 100.0, 100.0, 100.0, 100.0, 100.0, 100.0, 100.0, 100.0, 100.0, 100.0, 100.0, 100.0, 100.0, 100.0, 97.61905, 100.0, 100.0, 98.809525, 100.0, 100.0, 100.0, 100.0, 100.0, 100.0, 100.0, 100.0, 100.0, 100.0, 100.0, 98.809525, 100.0, 100.0, 100.0, 100.0, 100.0, 100.0, 100.0, 100.0, 100.0, 100.0, 100.0, 100.0, 100.0, 100.0, 98.809525, 100.0, 100.0, 95.2381, 100.0, 100.0, 100.0, 97.61905, 100.0, 100.0, 100.0, 100.0, 100.0, 100.0, 100.0, 100.0, 100.0, 100.0, 100.0, 100.0, 100.0, 100.0, 100.0, 100.0, 100.0, 100.0, 100.0, 100.0, 100.0, 100.0, 100.0, 100.0, 100.0, 100.0, 100.0, 97.61905, 100.0, 100.0, 100.0, 100.0, 100.0, 100.0, 100.0, 100.0, 100.0, 100.0, 100.0, 100.0, 100.0, 100.0, 100.0, 100.0, 100.0, 100.0, 100.0, 100.0, 100.0, 100.0, 100.0, 100.0, 100.0, 100.0, 100.0, 100.0, 100.0, 100.0, 100.0, 100.0, 100.0, 100.0, 100.0, 100.0, 98.809525, 100.0, 100.0, 100.0, 100.0, 100.0, 100.0, 100.0, 100.0, 100.0, 100.0, 97.61905, 100.0, 100.0, 100.0, 100.0, 100.0, 100.0, 100.0, 100.0, 100.0, 100.0, 100.0, 100.0, 100.0, 100.0, 100.0, 100.0, 100.0, 100.0, 98.809525, 100.0, 100.0, 100.0, 100.0, 98.809525, 100.0, 100.0, 100.0, 100.0, 100.0, 100.0, 100.0, 100.0, 100.0, 100.0, 100.0, 100.0, 100.0, 100.0, 100.0, 100.0, 100.0, 100.0, 100.0, 100.0, 100.0, 100.0, 100.0, 100.0, 100.0, 98.809525, 100.0, 100.0, 100.0, 100.0, 100.0, 100.0, 100.0, 100.0, 100.0, 100.0, 100.0, 100.0, 100.0, 100.0, 100.0, 100.0, 100.0, 100.0, 100.0, 100.0, 78.57143, 95.2381, 100.0, 96.42857, 100.0, 100.0, 97.61905, 100.0, 100.0, 100.0, 100.0, 100.0, 100.0, 100.0, 100.0, 100.0, 100.0, 100.0, 97.61905, 100.0, 100.0, 100.0, 100.0, 100.0, 100.0, 100.0, 98.809525, 97.61905, 100.0, 100.0, 100.0, 100.0, 100.0, 100.0, 100.0, 100.0, 97.61905, 98.809525, 100.0, 100.0, 100.0, 97.61905, 100.0, 100.0, 100.0, 100.0, 100.0, 100.0, 100.0, 100.0, 100.0, 100.0, 98.809525, 98.809525, 100.0, 100.0, 100.0, 100.0, 100.0, 100.0, 100.0, 98.809525, 97.61905, 98.809525, 100.0, 100.0, 100.0, 100.0, 100.0, 89.28571, 100.0, 100.0, 97.61905, 100.0, 100.0, 98.809525, 100.0, 100.0, 100.0, 100.0, 98.809525, 96.42857, 100.0, 100.0, 100.0, 100.0, 100.0, 98.809525, 100.0, 100.0, 100.0, 100.0, 100.0, 96.42857, 100.0, 100.0, 100.0, 100.0, 100.0, 100.0, 100.0, 100.0, 100.0, 100.0, 100.0, 100.0, 100.0, 100.0, 100.0, 100.0, 98.809525, 100.0, 100.0, 100.0, 100.0, 100.0, 100.0, 100.0, 100.0, 100.0, 98.809525, 100.0, 100.0, 97.61905, 100.0, 100.0, 100.0, 100.0, 100.0, 100.0, 100.0, 100.0, 100.0, 100.0, 100.0, 95.2381, 98.809525, 96.42857, 98.809525, 100.0, 100.0, 98.809525, 100.0, 97.61905, 100.0, 100.0, 100.0, 100.0, 100.0, 100.0, 100.0, 100.0, 98.809525, 96.42857, 100.0, 100.0, 100.0, 100.0, 100.0, 100.0, 100.0, 100.0, 100.0, 100.0, 98.809525, 100.0, 100.0, 100.0, 100.0, 100.0, 100.0, 100.0, 100.0, 98.809525, 96.42857, 100.0, 100.0, 100.0, 100.0, 100.0, 100.0, 100.0, 100.0, 100.0, 100.0, 100.0, 100.0, 100.0, 100.0, 100.0, 100.0, 97.61905, 100.0, 100.0, 96.42857, 98.809525, 100.0, 100.0, 100.0, 100.0, 89.28571, 100.0, 100.0, 100.0, 100.0, 100.0, 100.0, 100.0, 100.0, 100.0, 100.0, 100.0, 100.0, 100.0, 100.0, 100.0, 100.0, 100.0, 100.0, 100.0, 100.0, 100.0, 100.0, 100.0, 100.0, 100.0, 100.0, 98.809525, 100.0, 100.0, 98.809525, 98.809525, 100.0, 100.0, 100.0, 100.0, 98.809525, 100.0, 100.0, 96.42857, 98.809525, 100.0, 96.42857, 100.0, 100.0, 100.0, 96.42857, 100.0, 100.0, 100.0, 100.0, 100.0, 100.0, 100.0, 100.0, 83.333336, 100.0, 100.0, 100.0, 100.0, 100.0, 100.0, 100.0, 100.0, 100.0, 100.0, 100.0, 100.0, 100.0, 100.0, 100.0, 100.0, 98.809525, 100.0, 100.0, 100.0, 100.0, 98.809525, 95.2381, 98.809525, 98.809525, 94.04762, 100.0, 100.0, 98.809525, 100.0, 98.809525, 98.809525, 100.0, 100.0, 100.0, 95.2381, 100.0, 100.0, 96.42857, 100.0, 100.0, 100.0, 100.0, 100.0, 100.0, 100.0, 98.809525, 100.0, 100.0, 100.0, 98.809525, 100.0, 98.809525, 100.0, 100.0, 100.0, 100.0, 100.0, 100.0, 100.0, 100.0, 96.42857, 96.42857, 100.0, 98.809525, 100.0, 100.0, 97.61905, 100.0, 100.0, 100.0, 98.809525, 100.0, 100.0, 100.0, 100.0, 98.809525, 100.0, 100.0, 97.61905, 100.0, 100.0, 100.0, 100.0, 100.0, 73.809525, 100.0, 

>HBV_MAFFT_consensus_pan-genotype_ABCDEFGH
ATGGAGAACATCACATCAGGATTCCTAGGACCCCTGCTCGTGTTACAGGCGGGGTTTTTCTTGTTGACAAAAATCCTCACAATACCACAGAGTCTAGACTCGTGGTGGACTTCTCTCAATTTTCTAGGGGGAGCACCCGTGTGTCCTGGCCAAAATTCGCAGTCCCCAACCTCCAATCACTCACCAACCTCCTGTCCTCCAACTTGTCCTGGCTATCGCTGGATGTGTCTGCGGCGTTTTATCATCTTCCTCTTCATCCTGCTGCTATGCCTCATCTTCTTGTTGGTTCTTCTGGACTATCAAGGTATGTTGCCCGTTTGTCCTCTAATTCCAGGATCATCAACCACCAGCACGGGACCATGCAAAACCTGCACGACTCCTGCTCAAGGAACCTCTATGTTTCCCTCATGTTGCTGTACAAAACCTTCGGACGGAAATTGCACCTGTATTCCCATCCCATCATCTTGGGCTTTCGCAAAATACCTATGGGAGTGGGCCTCAGCCCGTTTCTCCTGGCTCAGTTTACTAGTGCCATTTGTTCAGTGGTTCGTAGGGCTTTCCCCCACTGTCTGGCTTTCAGTTATATGGATGATGTGGTATTGGGGGCCAAGTCTGTACAACATCTTGAGTCCCTTTATACCGCTGTTACCAATTTTCTTTTGTCTTTGGGTATACATTTAA

Consensus,99.87604,99.7187,99.918945,99.852196,99.77591,93.4538,99.33727,77.98703,99.74731,99.83313,61.59531,68.294075,76.89997,99.63288,99.79975,99.91418,99.78068,99.466,99.594734,99.752075,99.82836,73.767525,99.38972,99.89988,99.89511,99.461235,98.95108,98.95108,99.427864,99.8665,99.94279,99.63765,99.90464,99.90464,99.73777,95.63269,99.8665,99.47077,99.89511,99.880806,97.57319,99.26099,99.83313,99.66625,99.87604,99.94279,99.5852,99.94279,99.947556,99.51369,99.87127,99.91418,96.15238,99.7044,99.880806,96.95814,99.93802,99.90941,98.61733,99.818825,99.93325,94.22618,99.91418,99.880806,99.55183,99.77115,99.918945,99.589966,99.92848,99.89988,70.03909,99.89988,99.74731,99.79498,99.93802,99.92371,99.69963,99.7044,99.79498,99.589966,99.82836,99.8665,99.8379,99.66625,99.89988,99.76161,61.404594,98.13102,99.25146,99.60427,99.92848,99.36588,99.65195,99.92371,99.8379,99.47554,99.818825,99.75684,99.952324,99.91418,99.399254,99.93325,99.856964,99.852196,99.947556,99.83313,99.61381,99.90464,99.89511,99.885574,99.947556,99.94279,99.92848,99.91418,99.93325,99.8379,99.92848,99.89988,95.15114,99.947556,99.89988,99.527985,99.90941,99.8665,99.20854,99.690094,99.852196,99.65195,99.90941,99.89988,92.31906,93.98779,43.072376,96.45752,76.5996,80.97168,99.38019,99.070274,65.94832,58.839516,99.885574,99.90941,99.918945,99.818825,99.785446,55.94069,99.86173,99.947556,99.90464,99.91418,99.91418,98.95585,99.92371,99.856964,99.75684,99.95709,99.90941,91.97578,99.82836,99.92371,99.5995,99.885574,99.89988,99.58044,99.93802,99.92371,78.94059,99.91418,99.91418,77.81539,99.90464,99.89988,99.589966,99.918945,99.918945,78.60208,99.80929,99.93325,99.89034,99.947556,99.91418,96.09993,99.89511,99.92848,98.05473,99.885574,99.92371,99.189476,93.573,99.91418,78.888145,62.253265,99.90464,99.89511,99.880806,99.93325,99.89988,99.40879,99.918945,99.127495,95.580246,99.80452,70.18213,99.137024,99.90941,99.93325,98.874794,99.818825,99.69486,99.90941,99.93325,99.880806,60.96119,99.89988,99.785446,99.92848,99.93325,99.78068,94.86984,99.84266,99.032135,99.89988,99.90464,99.87127,99.67579,99.8665,96.82941,99.723465,99.82359,99.399254,99.952324,99.93802,99.78068,99.93325,99.856964,99.31344,99.90464,99.90941,99.21808,99.947556,99.83313,99.80452,99.91418,99.880806,99.91418,50.04291,99.880806,99.26099,99.95709,99.95709,99.80452,98.993996,99.880806,78.80233,99.94279,99.87127,99.78068,99.89988,99.91418,99.86173,99.90941,99.90941,99.63288,99.690094,99.90464,99.852196,99.90464,99.885574,99.87604,99.89988,99.92848,99.80452,99.92371,99.87604,98.82712,99.89034,99.918945,99.47077,99.90464,99.947556,99.66148,84.5237,99.918945,99.15133,99.89034,99.89988,98.94631,99.70917,99.89988,99.86173,99.332504,97.87833,99.74731,99.90941,99.86173,99.84266,84.137505,99.91418,98.04043,64.13178,99.47554,98.72223,96.97244,99.76161,99.38972,99.8665,99.880806,99.89988,99.50415,99.70917,99.79498,99.7044,99.82836,99.685326,99.885574,99.89511,99.81406,96.276344,99.852196,99.852196,99.89034,99.92848,99.885574,99.53275,99.556595,99.27529,97.067795,58.59636,99.79498,99.54706,99.78068,99.752075,99.63288,99.64718,99.690094,99.84266,62.26757,99.81406,71.58386,81.00028,99.76638,94.36445,99.87127,99.68056,36.216267,99.82836,99.72823,98.12625,99.79498,99.05598,80.432915,95.947365,96.29064,78.84047,99.64718,99.81406,97.17746,98.116714,99.723465,84.94803,99.77591,99.81406,99.69963,92.84829,70.02003,59.406883,99.40879,99.466,98.84619,99.73777,99.71393,99.856964,99.89034,97.99275,83.4271,98.23591,68.50863,97.96415,92.471634,92.84829,99.82359,99.818825,97.31096,98.7413,99.69486,98.98923,99.165634,98.898636,99.02737,81.52474,99.25146,82.525986,99.69963,99.79975,99.64718,99.790215,99.032135,98.207306,99.24192,98.21684,80.7762,99.49938,99.77591,99.70917,99.64718,99.87127,99.66625,42.137886,99.87604,99.83313,96.62439,99.89988,99.852196,98.47907,99.84743,99.86173,99.77591,93.63498,98.91771,80.80481,99.78068,99.76161,99.79498,99.7187,99.74731,97.492134,63.364166,99.0226,99.75684,99.75684,99.47077,82.66902,98.8605,98.836655,99.5852,99.80452,99.785446,52.689045,99.74254,99.75684,99.82836,99.81406,99.785446,56.703537,99.83313,99.82836,99.81406,99.87127,99.72823,99.82359,99.82836,99.76161,99.83313,99.785446,99.856964,99.87127,99.8379,99.89988,99.5852,99.733,99.74254,89.59664,99.84266,99.87127,49.418327,99.84266,99.50415,99.78068,99.77115,99.66625,99.818825,99.84743,99.56613,97.18223,99.785446,73.4147,99.8379,99.81406,64.03642,99.67579,99.76638,62.277103,99.785446,99.74731,99.74731,99.87127,99.856964,99.84266,99.880806,99.818825,98.52675,98.82712,99.79975,99.73777,99.89034,99.82836,99.41356,99.75684,99.80929,99.50892,99.76161,99.76161,73.800896,99.856964,99.77591,99.67579,99.723465,99.83313,99.70917,99.86173,99.82359,99.67579,56.755985,99.79975,99.54706,99.01306,98.57919,99.685326,99.82359,99.80929,99.09412,99.72823,99.74731,98.731766,99.41833,99.54229,99.81406,99.77115,99.73777,97.983215,99.66148,99.84743,96.82941,98.30266,99.790215,99.69963,99.81406,99.76638,99.618576,99.78068,99.81406,99.58044,99.685326,99.74254,99.66625,98.45523,99.77591,96.71021,99.723465,99.80452,91.03652,94.90798,99.66148,99.53275,99.45647,99.71393,99.690094,99.752075,99.7044,99.76638,99.83313,99.84743,99.67579,99.785446,99.723465,97.129776,99.752075,99.74254,99.18471,70.782875,99.790215,99.78068,99.723465,99.41833,99.71393,99.79975,99.86173,94.55516,99.623344,99.685326,85.43435,99.82836,99.81406,99.45647,94.87937,99.7187,95.92352,99.82836,99.89034,99.5709,99.790215,99.818825,99.67579,94.33108,99.69963,98.56966,99.87127,99.83313,86.6406,94.98904,99.83313,99.77115,99.89034,99.79975,99.77115,99.34204,99.78068,98.03566,99.73777,99.265755,92.85783,96.69114,99.66625,99.60904,99.30867,98.5935,94.798325,98.77467,98.28836,70.01526,99.8379,99.82836,96.20483,99.8665,90.57881,99.34681,99.80452,99.79975,91.3655,95.93306,99.76638,99.356346,98.836655,99.79975,99.60904,99.52322,52.040623,99.30867,81.73453,99.78068,99.25146,64.44169,99.78068,99.77591,66.34405,99.75684,98.58873,99.32297,99.69486,98.8891,98.049965,99.10365,99.79498,99.80452,99.790215,99.23238,99.14656,99.852196,95.97597,96.26681,99.51369,94.82216,99.7187,99.618576,99.74254,85.62029,99.79975,99.80929,99.76161,99.75684,97.35387,99.17517,99.8379,96.19052,99.752075,99.64718,99.30867,97.225136,97.84972,72.9856,97.554115,0.0619815,0.0619815,0.0619815,0.0619815,0.033374656,0.0619815,
