# Supplementary material for: SEB genotyping: SmartAmp-Eprimer binary code genotyping for complex, highly variable targets applied to HBV
Source: BMC Infect Dis. 2022 Jun 3;22:516. doi: 10.1186/s12879-022-07458-4 (PMC9164387; doi:10.1186/s12879-022-07458-4)
Supplement: Supplementary file 2 — Additional file 2: Consensus sequence alignments results from various tools. We compared the alignment results of Kalign, MAFFT (8 consensus sequences) and Jalview/MAFFT (over 20,000 sequences). Aligning the 8 HBV genotypes before creating a consensus avoided bias towards the more common genotypes (C and B) and excluded the sequences with long insertions (highlighted in green). [file 12879_2022_7458_MOESM2_ESM.xlsx]

## Sheet: Sheet1
	2013			2018				2020, all sequences MAFFT
	Kalign consensus			MAFFT Consensus					Consensus
1	A	0.000382054		A	100			A	99.8665
2	T	0.000954801		T	100			T	99.7187
3	G	0.000359766		G	100			G	99.9142
4	G	0.00287484		G	100			G	99.8665
5	A	0.00109586		A	100			A	99.7616
6	G	0.221567		G	75			G	93.4824
7	A	0.0144546		A	100			A	99.3516
8	A	0.178204		A	87.5			A	78.0013
9	C	0.00221142		C	100			C	99.7759
10	A	0.000797812		A	100			A	99.8474
11	T	0.130735		T	87.5			T	61.6096
12	C	0.134866		C	87.5			C	68.3036
13	A	0.128377		A	87.5			A	76.9238
14	C	0.00180946		C	100			C	99.6663
15	A	0.00325949		A	100			A	99.8331
16	T	0.000170625		T	100			T	99.9571
17	C	0.000775475		C	100			C	99.8188
18	A	0.0047559		A	100			A	99.4994
19	G	0.00376707		G	100			G	99.6281
20	G	0.000580939		G	100			G	99.795
21	A	0.000572587		A	100			A	99.876
22	T	0.389126		T	62.5			T	73.8009
23	T	0.00310565		T	100			T	99.4183
24	C	0.000560699		C	100			C	99.938
25	C	0.000206564		C	100			C	99.938
26	T	0.00296238		T	100			T	99.5041
								G	0.00476781
								T	0.00476781
								G	0.00476781
								T	0.00476781
								T	0.00476781
								G	0.00476781
								T	0.00476781
								T	0.00476781
								A	0.00476781
								G	0.00476781
								A	0.00476781
								T	0.00476781
								C	0.00476781
								A	0.00476781
								A	0.00476781
								G	0.00476781
								A	0.00476781
								A	0.00476781
								G	0.00476781
								C	0.00476781
27	A	0.033282		A	100			A	98.9845
28	G	0.0076077		G	100			G	98.9845
29	G	0.00218735		G	100			G	99.466
30	A	0.00115745		A	100			A	99.9046
31	C	0.000116407		C	100			C	99.9619
32	C	0.000685989		C	100			C	99.6472
33	C	0.000322972		C	100			C	99.9428
34	C	0.000279062		C	100			C	99.9285
35	T	0.000839382		T	100			T	99.7759
36	G	0.149682		G	87.5			G	95.6756
								G	0.00476781
								A	0.00476781
								A	0.00476781
								G	0.00476781
								A	0.00476781
								A	0.00476781
								G	0.00476781
								A	0.00476781
								A	0.00476781
								C	0.00476781
								T	0.00476781
								C	0.00476781
								C	0.00476781
37	C	0.000574067		C	100			C	99.8999
38	T	0.00885531		T	100			T	99.4898
39	C	0.000407115		C	100			C	99.938
40	G	0.000322972		G	100			G	99.9189
41	T	0.0102674		T	100			T	97.597
42	G	0.00739326		G	100			G	99.2991
43	T	0.00156827		T	100			T	99.8713
44	T	0.0113617		T	100			T	99.7044
45	A	5.42182e-05		A	100			A	99.9094
46	C	8.92981e-05		C	100			C	99.9809
47	A	0.00157455		A	100			A	99.6329
48	G	0.00032617		G	100			G	99.9571
49	G	0.000205705		G	100			G	99.9571
50	C	0.00468906		C	100			C	99.5566
51	G	0.000675392		G	100			G	99.8951
52	G	0.000432647		G	100			G	99.9333
53	G	0.255048		G	75			G	96.181
54	G	0.0145436		G	100			G	99.7521
55	T	0.000764561		T	100			T	99.8903
56	T	0.241283		T	75			T	96.9629
57	T	0.000268276		T	100			T	99.9476
58	T	0.000440238		T	100			T	99.938
59	T	0.0134062		T	100			T	98.6221
60	C	0.00273095		C	100			C	99.8617
61	T	0.000290231		T	100			T	99.9523
62	T	0.0309358		T	100			T	94.2453
63	G	8.13273e-05		G	100			G	99.9476
64	T	0.000246798		T	100			T	99.9094
65	T	0.00216627		T	100			T	99.5947
66	G	0.000824771		G	100			G	99.7902
67	A	0.000462189		A	100			A	99.9237
68	C	0.00928518		C	100			C	99.6281
69	A	0.000292953		A	100			A	99.9476
70	A	0.000197734		A	100			A	99.9189
71	A	0.461768		A	50			G	70.0725
72	A	0.000731916		A	100			A	99.938
73	A	0.00327774		A	100			A	99.7902
74	T	0.000511542		T	100			T	99.8284
75	C	0.000186949		C	100			C	99.9523
76	C	2.71091e-05		C	100			C	99.9523
77	T	0.00669366		T	100			T	99.7425
78	C	0.00138846		C	100			C	99.7425
79	A	0.000927251		A	100			A	99.7998
80	C	0.00343671		C	100			C	99.6233
81	A	0.000750229		A	100			A	99.8522
82	A	0.00057211		A	100			A	99.8999
83	T	0.00113241		T	100			T	99.8808
84	A	0.00283886		A	100			A	99.6853
85	C	8.13273e-05		C	100			C	99.9237
86	C	0.000899374		C	100			C	99.7902
87	A	0.490058		A	50			A	61.4046
88	C	0.0406542		C	100			C	98.1739
89	A	0.00863751		A	100			A	99.2896
90	G	0.00119022		G	100			G	99.6376
91	A	0.000304215		A	100			A	99.9619
92	G	0.00522389		G	100			G	99.3945
93	T	0.00208099		T	100			T	99.6853
94	C	0.000146715		C	100			C	99.9428
95	T	0.000108436		T	100			T	99.8665
96	A	0.00254117		A	100			A	99.5137
97	G	0.000664988		G	100			G	99.8474
98	A	0.000369219		A	100			A	99.7998
99	C	9.76508e-05		C	100			C	99.9809
100	T	0.00019258		T	100			T	99.9476
101	C	0.00470175		C	100			C	99.4374
102	G	0.000151869		G	100			G	99.9476
103	T	0.000586475		T	100			T	99.8856
104	G	0.000639211		G	100			G	99.8665
105	G	0.000103282		G	100			G	99.9666
106	T	0.00153881		T	100			T	99.857
107	G	0.0016496		G	100			G	99.6424
108	G	0.000103282		G	100			G	99.9476
109	A	0.000827227		A	100			A	99.9333
110	C	0.000436564		C	100			C	99.9046
111	T	0.000228042		T	100			T	99.9523
112	T	0		T	100			T	99.9666
113	C	0.0001575		C	100			C	99.9571
114	T	0.000350081		T	100			T	99.9428
115	C	0.00034898		C	100			C	99.9571
116	T	0.00320554		T	100			T	99.8617
117	C	2.71091e-05		C	100			C	99.9714
118	A	0.000306555		A	100			A	99.938
119	A	0.0335361		A	100			A	95.1893
120	T	7.05418e-05		T	100			T	99.9476
121	T	0.000353753		T	100			T	99.9237
122	T	0.00166518		T	100			T	99.5518
123	T	0.000219689		T	100			T	99.9428
124	C	0.000684695		C	100			C	99.9094
125	T	0.00331042		T	100			T	99.2467
126	A	0.00111635		A	100			A	99.7282
127	G	0.000649997		G	100			G	99.8617
128	G	0.00632532		G	100			G	99.6663
129	G	0.000381721		G	100			G	99.9333
130	G	0.000534922		G	100			G	99.9189
131	G	0.165813		G	87.5			G	92.3572
132	A	0.0322377		A	100			A	94.0069
133	G	0.633928		G	37.5			G	43.0914
134	C	0.172689		C	75			C	96.4814
135	A	0.345876		A	62.5			A	76.6282
136	C	0.143931		C	87.5			C	80.9908
137	C	0.00330661		C	100			C	99.3993
138	C	0.0207523		C	100			C	99.1037
139	G	0.111383		G	87.5			G	65.9626
140	T	0.376302		T	62.5			T	58.8538
141	G	0.00100031		G	100			G	99.9189
142	T	0.000300923		T	100			T	99.9285
143	G	0.000471019		G	100			G	99.9428
144	T	0.000694914		T	100			T	99.8474
145	C	0.0011544		C	100			C	99.8045
146	T	0.49739		C	50			T	55.9502
147	T	0.000414991		T	100			T	99.8999
148	G	2.71091e-05		G	100			G	99.9809
149	G	0.000162655		G	100			G	99.9476
150	C	0.000255151		C	100			C	99.9428
151	C	0.000108436		C	100			C	99.9523
152	A	0.0968984		A	87.5			A	98.9702
153	A	0.000263122		A	100			A	99.9476
154	A	0.000503526		A	100			A	99.8856
155	A	0.00448002		A	100			A	99.7998
								T	0.0143034
								T	0.00953562
								T	0.0143034
156	T	6.21891e-05		T	100			T	99.9857
157	T	0.000232814		T	100			T	99.9571
158	C	0.024462		C	100			C	92.0092
159	G	0.00073357		G	100			G	99.876
160	C	8.13273e-05		C	100			C	99.9666
161	A	0.00241203		A	100			A	99.6567
162	G	0.000339295		G	100			G	99.9237
163	T	8.92981e-05		T	100			T	99.9571
164	C	0.0018282		C	100			C	99.6043
165	C	0.00012476		C	100			C	99.9619
166	C	0.00019492		C	100			C	99.9571
167	C	0.126242		C	87.5			C	78.9692
168	A	0.000246798		A	100			A	99.9571
169	A	0.00022766		A	100			A	99.9714
170	C	0.265755		C	75			C	77.8392
171	C	0.000723945		C	100			C	99.9428
172	T	0.000206564		T	100			T	99.9428
173	C	0.0024129		C	100			C	99.609
174	C	5.42182e-05		C	100			C	99.9619
175	A	0.000151487		A	100			A	99.9666
176	A	0.144829		A	87.5			A	78.6498
177	T	0.0006721		T	100			T	99.8665
178	C	5.42182e-05		C	100			C	99.9809
179	A	0.000276629		A	100			A	99.9333
180	C	0.000116407		C	100			C	99.9809
181	T	0.00113932		T	100			T	99.9714
182	C	0.256323		C	75			C	96.1381
183	A	0.00012476		A	100			A	99.9428
184	C	9.76508e-05		C	100			C	99.9619
185	C	0.0115369		C	100			C	98.0881
186	A	0.000439761		A	100			A	99.9189
187	A	0.000132731		A	100			A	99.9809
188	C	0.096875		C	87.5			C	99.2133
189	C	0.0604049		C	100			C	93.6207
190	T	0.00012476		T	100			T	99.938
191	C	0.126168		C	87.5			C	78.912
192	C	0.379683		C	62.5			T	62.2676
193	T	0.000421955		T	100			T	99.9237
194	G	0.000103282		G	100			G	99.9476
195	T	0.000882722		T	100			T	99.9142
196	C	0.000241644		C	100			C	99.9666
197	C	8.92981e-05		C	100			C	99.9333
198	T	0.00193277		T	100			T	99.4422
199	C	0.000116407		C	100			C	99.9523
200	C	0.00656604		C	100			C	99.1704
201	A	0.0301138		A	100			A	95.6279
202	A	0.00109268		A	100			A	99.8617
203	C	0.4816		C	50			T	70.206
204	T	0.00426168		T	100			T	99.1752
205	T	0.000414609		T	100			T	99.938
206	G	8.13273e-05		G	100			G	99.9762
207	T	0.00459261		T	100			T	98.8939
208	C	0.000933451		C	100			C	99.8665
209	C	0.000844776		C	100			C	99.7521
210	T	0.000116407		T	100			T	99.9666
211	G	0.00034898		G	100			G	99.9762
212	G	0.000197734		G	100			G	99.938
213	C	0.424191		C	62.5			T	60.966
214	T	0.000381243		T	100			T	99.9428
215	A	0.000807971		A	100			A	99.8427
216	T	5.42182e-05		T	100			T	99.9714
217	C	0.00012476		C	100			C	99.9809
218	G	0.00104342		G	100			G	99.8236
219	C	0.213418		C	75			C	94.9271
220	T	0.00405744		T	100			T	99.8999
221	G	0.00432511		G	100			G	99.0607
222	G	8.13273e-05		G	100			G	99.9333
223	A	0.000327025		A	100			A	99.9619
224	T	0.00043508		T	100			T	99.9142
225	G	0.000639833		G	100			G	99.7092
226	T	0.000528966		T	100			T	99.9094
227	G	0.0128151		G	100			G	96.8819
228	T	0.00138499		T	100			T	99.7664
229	C	0.00238631		C	100			C	99.8665
230	T	0.00230255		T	100			T	99.4565
231	G	0.000116407		G	100			G	99.9762
232	C	0.000186949		C	100			C	99.9666
233	G	0.001253		G	100			G	99.8188
234	G	0		G	100			G	99.9714
235	C	0.000533738		C	100			C	99.8999
236	G	0.00421447		G	100			G	99.3468
237	T	0.000381869		T	100			T	99.9189
238	T	0.000592487		T	100			T	99.9476
239	T	0.00297193		T	100			T	99.2562
240	T	0.000116407		T	100			T	99.9666
241	A	0.000305548		A	100			A	99.8617
242	T	0.000872885		T	100			T	99.8188
243	C	0.000103282		C	100			C	99.9714
244	A	2.71091e-05		A	100			A	99.9189
245	T	0.000457417		T	100			T	99.9333
246	C	0.354474		C	62.5			C	50.0429
247	T	0.00045327		T	100			T	99.9237
248	T	0.0030712		T	100			T	99.2753
249	C	0.000116407		C	100			C	99.9809
250	C	2.71091e-05		C	100			C	99.9905
251	T	0.00141235		T	100			T	99.8284
252	C	0.00628628		C	100			C	99.0274
253	T	0.00146634		T	100			T	99.9285
254	T	0.126701		T	87.5			T	78.8309
255	C	2.71091e-05		C	100			C	99.9762
256	A	0.000186567		A	100			A	99.9285
257	T	0.00284922		T	100			T	99.8141
258	C	0.000260305		C	100			C	99.9333
259	C	0.00015984		C	100			C	99.9619
260	T	0.000651329		T	100			T	99.8903
261	G	0.000254769		G	100			G	99.9571
262	C	0.00015984		C	100			C	99.9428
								T	0.00476781
								G	0.00476781
								G	0.00476781
263	T	0.00097321		T	100			T	99.6519
264	G	0.00120283		G	100			G	99.7187
265	C	0.000996752		C	100			C	99.938
266	T	0.00106362		T	100			T	99.8808
267	A	0.000222411		A	100			A	99.9666
268	T	0.00369619		T	100			T	99.9428
269	G	0.000737358		G	100			G	99.9333
270	C	0.000103282		C	100			C	99.9428
271	C	5.42182e-05		C	100			C	99.9666
272	T	0.00177853		T	100			T	99.8427
273	C	0.000178978		C	100			C	99.9523
274	A	0.000320155		A	100			A	99.938
275	T	0.00479967		T	100			T	98.8319
276	C	0.000494363		C	100			C	99.9237
277	T	0.000277106		T	100			T	99.9619
278	T	0.00136863		T	100			T	99.4755
279	C	0.000165471		C	100			C	99.9476
280	T	2.71091e-05		T	100			T	99.9714
281	T	0.0018305		T	100			T	99.6853
282	G	0.121332		G	87.5			G	84.5523
283	T	0.000421955		T	100			T	99.938
284	T	0.00322265		T	100			T	99.1847
285	G	0.000598593		G	100			G	99.9237
286	G	0.000146715		G	100			G	99.9619
287	T	0.0085555		T	100			T	98.9702
288	T	0.00144251		T	100			T	99.7378
289	C	0.000165471		C	100			C	99.9523
290	T	0.000583661		T	100			T	99.8856
291	T	0.00577026		T	100			T	99.3611
292	C	0.00931674		C	100			C	97.9212
293	T	0.000888347		T	100			T	99.7759
294	G	0.000213676		G	100			G	99.9571
295	G	0.000299916		G	100			G	99.9189
296	A	0.000977973		A	100			A	99.8951
297	C	0.154864		C	87.5			C	84.1661
298	T	2.71091e-05		T	100			T	99.9666
299	A	0.0148507		A	100			A	98.0738
300	T	0.139895		T	87.5			T	64.1604
301	C	0.00223108		C	100			C	99.5327
302	A	0.00599972		A	100			A	98.7413
303	A	0.0262458		A	100			A	97.0344
304	G	0.000932734		G	100			G	99.7998
305	G	0.00340631		G	100			G	99.4517
306	T	0.00167806		T	100			T	99.9046
307	A	0.000300923		A	100			A	99.938
308	T	0.000241644		T	100			T	99.9428
309	G	0.00386788		G	100			G	99.5566
310	T	0.000972353		T	100			T	99.7568
311	T	0.000528677		T	100			T	99.8379
312	G	0.00144484		G	100			G	99.7473
313	C	0.00133042		C	100			C	99.8713
314	C	0.00190298		C	100			C	99.733
315	C	0.000309846		C	100			C	99.9476
316	G	0.000276247		G	100			G	99.9523
317	T	0.000969051		T	100			T	99.857
318	T	0.147554		T	87.5			T	96.3097
319	T	0.000382344		T	100			T	99.8903
320	G	0.000320155		G	100			G	99.9142
321	T	0.000366022		T	100			T	99.9094
322	C	0.000278438		C	100			C	99.9666
323	C	0.000290708		C	100			C	99.938
324	T	0.00346699		T	100			T	99.5518
325	C	0.00304226		C	100			C	99.5852
326	T	0.00328666		T	100			T	99.3039
327	A	0.106976		A	87.5			A	97.1202
328	A	0.366262		A	62.5			A	58.6107
329	T	0.00157621		T	100			T	99.8379
330	T	0.00271869		T	100			T	99.6186
331	C	0.00941767		C	100			C	99.8284
332	C	0.00121834		C	100			C	99.8236
333	A	0.00157157		A	100			A	99.6806
								G	0.00476781
								G	0.0143034
								C	0.00953562
								A	0.00953562
								A	0.0143034
								A	0.0190712
								C	0.0190712
334	G	0.00229306		G	100			G	99.6949
335	G	0.00151427		G	100			G	99.7616
336	A	0.000322113		A	100			A	99.8856
337	T	0.125497		T	87.5			T	62.2819
338	C	0.000707655		C	100			C	99.857
339	A	0.510158		A	50			A	71.5696
340	T	0.372277		T	62.5			T	80.1612
								C	0.0429103
								A	0.0572137
								A	0.0524459
								C	0.0333747
								T	0.023839
								A	14.8326
341	C	0.00112505		C	100			C	99.8236
342	A	0.259483		A	75			A	94.4312
343	A	0.000704806		A	100			A	99.9142
344	C	0.00172424		C	100			C	99.7139
345	C	0.311656		C	62.5			T	36.2687
346	A	0.000268276		A	100			A	99.8665
347	C	0.00146265		C	100			C	99.7664
348	C	0.00700516		C	100			C	98.2264
349	A	0.000776089		A	100			A	99.8427
350	G	0.00351208		G	100			G	99.1752
351	C	0.361151		C	62.5			C	80.5044
352	A	0.0200323		A	100			A	95.9998
353	C	0.0127754		C	100			C	96.3812
354	G	0.122573		G	87.5			G	78.9692
355	G	0.000434225		G	100			G	99.7998
356	G	0.000344926		G	100			G	99.9189
357	A	0.014273		A	100			A	97.2919
358	C	0.0129925		C	100			C	98.255
359	C	0.00348443		C	100			C	99.8188
360	A	0.440375		A	62.5			A	85.0005
361	T	0.000479371		T	100			T	99.9428
362	G	0.000318673		G	100			G	99.9285
363	C	0.00196048		C	100			C	99.8284
364	A	0.142332		A	87.5			A	92.977
365	A	0.341285		A	75			A	70.1154
								A	0.00476781
								A	0.00476781
								A	0.00476781
								C	0.00476781
								A	0.00476781
								C	0.00476781
366	A	0.14858		A	87.5			A	59.4307
367	A	0.00219055		A	100			A	99.5232
368	C	0.000867495		C	100			C	99.6186
369	C	0.00722652		C	100			C	98.9177
370	T	0.000847846		T	100			T	99.9142
371	G	0.00036836		G	100			G	99.8808
372	C	0.000143516		C	100			C	99.9762
373	A	0.000195302		A	100			A	99.9619
374	C	0.0109385		C	100			C	98.0643
375	G	0.300938		G	62.5			G	83.5892
376	A	0.00957323		A	100			A	98.3694
377	C	0.104731		C	87.5			C	68.542
378	T	0.00894938		T	100			T	98.0738
379	C	0.0398804		C	100			C	92.6099
380	C	0.368445		C	62.5			C	92.8817
381	T	0.000435939		T	100			T	99.9285
382	G	2.71091e-05		G	100			G	99.9809
383	C	0.0108326		C	100			C	97.4063
384	T	0.0278526		T	100			T	98.8271
385	C	0.00075624		C	100			C	99.7998
386	A	0.00316448		A	100			A	99.1323
387	A	0.00308835		A	100			A	99.2801
388	G	0.0051091		G	100			G	99.0178
389	G	0.00371161		G	100			G	99.199
390	A	0.263318		A	75			A	81.6249
391	A	0.00349584		A	100			A	99.4136
392	C	0.257362		C	75			C	82.6261
393	C	0.000918483		C	100			C	99.8522
394	T	0.000396712		T	100			T	99.9523
395	C	0.000623513		C	100			C	99.7902
396	T	0.00028226		T	100			T	99.9285
397	A	0.00373112		A	100			A	99.1561
398	T	0.00674527		T	100			T	98.336
399	G	0.00449007		G	100			G	99.4231
400	T	0.0094374		T	100			T	98.3074
401	T	0.251217		T	75			T	80.862
402	T	0.0046975		T	100			T	99.6233
403	C	0.000363112		C	100			C	99.938
404	C	0.000558126		C	100			C	99.8427
405	C	0.000970872		C	100			C	99.8093
406	T	0.000267894		T	100			T	99.9237
407	C	0.0019555		C	100			C	99.8045
408	A	0.491238		A	50			A	42.1856
409	T	0.000186949		T	100			T	99.9523
410	G	0.000238828		G	100			G	99.9619
411	T	0.185102		T	87.5			T	96.7531
412	T	0.000436946		T	100			T	99.938
413	G	8.13273e-05		G	100			G	99.9666
414	C	0.0125114		C	100			C	98.6269
415	T	0.000311709		T	100			T	99.9285
416	G	0.000490271		G	100			G	99.9476
417	T	0.000629049		T	100			T	99.8999
418	A	0.243278		A	75			A	93.7494
419	C	0.00922557		C	100			C	99.0607
420	A	0.344717		A	62.5			A	80.9192
421	A	0.000511253		A	100			A	99.9046
422	A	0.000277106		A	100			A	99.9189
423	A	0.000662021		A	100			A	99.9428
424	C	0.000656731		C	100			C	99.8951
425	C	0.00289585		C	100			C	99.8427
426	T	0.106268		T	87.5			T	97.6685
427	T	0.251002		T	75			T	63.5024
428	C	0.00775972		C	100			C	99.1656
429	G	0.000926476		G	100			G	99.9142
430	G	8.92981e-05		G	100			G	99.9094
431	A	0.00306462		A	100			A	99.609
432	C	0.147487		C	87.5			C	82.8168
433	G	0.00657001		G	100			G	98.9797
434	G	0.0045275		G	100			G	98.994
435	A	0.00102414		A	100			A	99.7473
436	A	0.000151869		A	100			A	99.9619
437	A	0.000988399		A	100			A	99.9046
438	T	0.348445		T	62.5			C	52.6747
439	T	0.000322972		T	100			T	99.9094
440	G	0.000748943		G	100			G	99.8713
441	C	0.000178596		C	100			C	99.9809
442	A	0.000195302		A	100			A	99.9237
443	C	0.000509409		C	100			C	99.9666
444	C	0.332908		C	62.5			C	56.6988
445	T	0.000249138		T	100			T	99.9333
446	G	0.000214535		G	100			G	99.9523
447	T	0.000512112		T	100			T	99.9333
448	A	0.000130391		A	100			A	99.9809
449	T	0.000824053		T	100			T	99.8856
450	T	0.000816804		T	100			T	99.9142
451	C	2.71091e-05		C	100			C	99.9619
452	C	0.000283593		C	100			C	99.9046
453	C	5.42182e-05		C	100			C	99.9714
454	A	0.000314142		A	100			A	99.8999
455	T	0.000206087		T	100			T	99.9666
456	C	2.71091e-05		C	100			C	99.9857
457	C	0.000205705		C	100			C	99.9523
458	C	0.000165471		C	100			C	99.9714
459	A	0.0037621		A	100			A	99.7378
460	T	0.000523523		T	100			T	99.857
461	C	0.00102438		C	100			C	99.857
462	A	0.0913862		A	87.5			A	89.7444
463	T	0.000647772		T	100			T	99.9476
464	C	0.000661278		C	100			C	99.938
465	T	0.450877		T	50			C	49.5041
466	T	0.000399145		T	100			T	99.8999
467	G	0.00148047		G	100			G	99.671
468	G	5.42182e-05		G	100			G	99.9571
469	G	0.000130391		G	100			G	99.938
470	C	0.000712186		C	100			C	99.7807
471	T	0.000320062		T	100			T	99.9476
472	T	0.000228042		T	100			T	99.9666
473	T	0.000678495		T	100			T	99.7473
474	C	0.132939		C	87.5			C	97.3586
475	G	0.0021661		G	100			G	99.8999
476	C	0.501312		C	50			C	73.5101
477	A	0.00200774		A	100			A	99.9619
478	A	9.76508e-05		A	100			A	99.9762
479	A	0.118946		A	87.5			A	64.1127
480	A	0.00292549		A	100			A	99.7998
481	T	0.000279062		T	100			T	99.9237
482	A	0.395715		A	62.5			T	62.3677
483	C	0.000205705		C	100			C	99.9619
484	C	0.000178596		C	100			C	99.9285
485	T	0.00141003		T	100			T	99.8951
486	A	6.21891e-05		A	100			A	99.9857
487	T	9.76508e-05		T	100			T	99.9619
488	G	0		G	100			G	99.9905
489	G	5.42182e-05		G	100			G	99.9952
490	G	0.00012476		G	100			G	99.9571
491	A	0.0126416		A	100			A	98.6936
492	G	0.017111		G	100			G	98.9272
493	T	0.000427109		T	100			T	99.9094
494	G	0.000969774		G	100			G	99.8474
495	G	0.000200933		G	100			G	99.9714
496	G	0.000222029		G	100			G	99.938
497	C	0.00337814		C	100			C	99.5375
498	C	0.00110063		C	100			C	99.9094
499	T	0.000186949		T	100			T	99.938
500	C	0.00282122		C	100			C	99.6424
501	A	0.000178596		A	100			A	99.9476
502	G	0.000430549		G	100			G	99.8903
503	C	0.467704		C	50			T	73.9058
504	C	8.13273e-05		C	100			C	99.9571
505	C	0.000236013		C	100			C	99.9476
506	G	0.000358052		G	100			G	99.8617
507	T	0.0004421		T	100			T	99.8856
508	T	0.000428593		T	100			T	99.938
509	T	0.000727269		T	100			T	99.8236
510	C	0.000254769		C	100			C	99.9476
511	T	0.000230382		T	100			T	99.9333
512	C	0.0010787		C	100			C	99.8474
513	C	0.501353		C	50			C	56.8132
514	T	0.000501091		T	100			T	99.8903
515	G	0.00166478		G	100			G	99.7044
516	G	0.00446097		G	100			G	99.1799
517	C	0.00329113		C	100			C	98.7556
518	T	0.000379527		T	100			T	99.8379
519	C	5.42182e-05		C	100			C	99.9666
520	A	0		A	100			A	99.9762
521	G	0.0107671		G	100			G	99.2181
522	T	0.000880968		T	100			T	99.8808
523	T	0.000309846		T	100			T	99.9237
524	T	0.0085135		T	100			T	98.8033
525	A	0.00217265		A	100			A	99.5709
526	C	0.00200272		C	100			C	99.7092
527	T	0.00230574		T	100			T	99.9333
528	A	0.000366404		A	100			A	99.9046
529	G	0.000263122		G	100			G	99.9142
530	T	0.0189923		T	100			T	98.0309
531	G	0.000314142		G	100			G	99.8474
532	C	0.000116407		C	100			C	99.9666
533	C	0.246377		C	75			C	97.0106
534	A	0.0118557		A	100			A	98.4171
535	T	0.000233196		T	100			T	99.9428
536	T	0.000814991		T	100			T	99.7854
537	T	0.000531364		T	100			T	99.9571
538	G	0.000219689		G	100			G	99.938
539	T	0.0172892		T	100			T	99.7425
540	T	0.00022766		T	100			T	99.9237
541	C	0		C	100			C	100
542	A	0.00194936		A	100			A	99.7616
543	G	0.00102695		G	100			G	99.8141
544	T	0.000365545		T	100			T	99.8951
545	G	0.000777815		G	100			G	99.8284
546	G	0.00408999		G	100			G	98.5983
547	T	0.000625817		T	100			T	99.9142
548	T	0.252252		T	75			T	96.8675
549	C	0.000366404		C	100			C	99.9094
550	G	0.000116407		G	100			G	99.9428
551	T	0.138089		T	87.5			T	91.1414
552	A	0.145812		A	87.5			A	95.0844
553	G	0.0006311		G	100			G	99.7902
554	G	0.00137789		G	100			G	99.7092
555	G	0.00171723		G	100			G	99.6424
556	C	0.000387118		C	100			C	99.8665
557	T	0.00126282		T	100			T	99.8045
558	T	0.000257109		T	100			T	99.9237
559	T	0.000219689		T	100			T	99.8903
								C	0.00476781
								C	0.00476781
								T	0.00476781
								A	0.00476781
								C	0.00476781
								C	0.00476781
560	C	0.000263122		C	100			C	99.8808
561	C	0.000173824		C	100			C	99.9476
562	C	8.92981e-05		C	100			C	99.9619
563	C	0.0021655		C	100			C	99.7902
564	C	0.00012476		C	100			C	99.9142
565	A	0.000200933		A	100			A	99.9094
566	C	0.0179196		C	100			C	97.2108
567	T	0.00134449		T	100			T	99.8999
568	G	0.000570625		G	100			G	99.9189
569	T	0.00459943		T	100			T	99.3325
570	C	0.408573		C	62.5			T	70.8592
571	T	0.000527958		T	100			T	99.9428
572	G	0.000416323		G	100			G	99.9571
573	G	0.000205705		G	100			G	99.9142
574	C	0.00129843		C	100			C	99.609
575	T	0.00289189		T	100			T	99.8045
576	T	0.00258895		T	100			T	99.9094
577	T	8.92981e-05		T	100			T	99.9714
578	C	0.259356		C	75			C	94.7459
579	A	0.00237133		A	100			A	99.7998
580	G	0.00240136		G	100			G	99.876
581	T	0.205459		T	75			T	85.482
582	T	9.76508e-05		T	100			T	99.9476
583	A	5.42182e-05		A	100			A	99.9762
584	T	0.0025837		T	100			T	99.5852
585	A	0.0778885		A	100			A	94.989
586	T	0.0001575		T	100			T	99.9046
587	G	0.0375909		G	100			G	96.0999
588	G	0.000130391		G	100			G	99.9571
589	A	0.000229374		A	100			A	99.9857
590	T	0.00086468		T	100			T	99.6519
591	G	0.000790465		G	100			G	99.876
592	A	0.000254769		A	100			A	99.9714
593	T	0.00227206		T	100			T	99.795
594	G	0.268753		G	75			G	94.3692
595	T	0.000836564		T	100			T	99.8379
596	G	0.0128465		G	100			G	98.727
597	G	0.000462814		G	100			G	99.9333
598	T	0.000249138		T	100			T	99.9476
599	A	0.0683936		A	87.5			A	86.8218
600	T	0.024253		T	100			T	95.1416
601	T	0.000779533		T	100			T	99.9237
602	G	0.000420622		G	100			G	99.8522
603	G	0.000184609		G	100			G	99.9619
604	G	5.42182e-05		G	100			G	99.9666
605	G	0.000869419		G	100			G	99.8903
606	G	0.00510342		G	100			G	99.4803
607	C	0.00019258		C	100			C	99.9428
608	C	0.0125413		C	100			C	98.1978
609	A	0.000685191		A	100			A	99.9189
610	A	0.00377909		A	100			A	99.4565
611	G	0.375126		G	62.5			G	92.9818
612	T	0.0214504		T	100			T	96.8628
613	C	0.00129003		C	100			C	99.7712
614	T	0.00143624		T	100			T	99.7902
615	G	0.00208236		G	100			G	99.4946
616	T	0.0107254		T	100			T	98.7794
617	A	0.257185		A	75			A	94.9223
618	C	0.00683246		C	100			C	98.9034
619	A	0.00973537		A	100			A	98.4314
620	A	0.439039		A	50			A	70.1249
621	C	0.000571599		C	100			C	99.9571
622	A	0.000130391		A	100			A	99.9619
623	T	0.0297141		T	100			T	96.3479
624	C	0.000552842		C	100			C	99.9523
625	T	0.0866782		T	87.5			T	90.7457
626	T	0.00438369		T	100			T	99.4994
627	G	0.00022766		G	100			G	99.9762
628	A	0.00041227		A	100			A	99.9285
629	G	0.0282437		G	100			G	91.5276
630	T	0.0367943		T	100			T	96.0856
631	C	0.000829566		C	100			C	99.9333
632	C	0.00223627		C	100			C	99.5375
633	C	0.01779		C	100			C	99.0274
634	T	0.000206564		T	100			T	99.9476
635	T	0.00133665		T	100			T	99.7521
636	T	0.00114957		T	100			T	99.6376
637	A	0.245502		A	75			T	52.1169
638	T	0.00247287		T	100			T	99.4374
639	A	0.111372		A	87.5			A	81.9014
640	C	0.000442195		C	100			C	99.9237
641	C	0.00702909		C	100			C	99.4279
642	G	0.218756		G	75			G	64.5275
643	C	0.000891755		C	100			C	99.9094
644	T	0.00104081		T	100			T	99.8665
645	G	0.115339		G	87.5			G	66.4299
646	T	0.000665313		T	100			T	99.938
647	T	0.0110921		T	100			T	98.7079
648	A	0.00194232		A	100			A	99.4565
649	C	0.000512737		C	100			C	99.8045
650	C	0.00751966		C	100			C	99.0703
651	A	0.00956374		A	100			A	98.1549
652	A	0.00143455		A	100			A	99.2848
653	T	0.00101895		T	100			T	99.8379
654	T	0.00032617		T	100			T	99.9523
655	T	0.00201979		T	100			T	99.8999
656	T	0.00710446		T	100			T	99.323
657	C	0.128425		C	87.5			C	99.3373
658	T	0.000377096		T	100			T	99.938
659	T	0.254982		T	75			T	96.0189
660	T	0.0389288		T	100			T	96.3002
661	T	0.00485192		T	100			T	99.5566
662	G	0.255801		G	75			G	94.989
663	T	0.00149917		T	100			T	99.8236
664	C	0.000141084		C	100			C	99.8093
665	T	0.00135924		T	100			T	99.8379
666	T	0.350336		T	62.5			T	85.687
667	T	0.000116407		T	100			T	99.9142
668	G	0.0011501		G	100			G	99.9189
669	G	7.05418e-05		G	100			G	99.9428
670	G	0.000241167		G	100			G	99.9428
671	T	0.144829		T	87.5			T	97.4445
672	A	0.00312925		A	100			A	99.3468
673	T	0.000924878		T	100			T	99.9333
674	A	0.243674		A	75			A	96.3526
675	C	0.0037031		C	100			C	99.938
676	A	0.00259147		A	100			A	99.8188
677	T	0.00460434		T	100			T	99.4231
678	T	0.135421		T	87.5			T	97.4015
679	T	0.0202901		T	100			T	97.9737
680	A	0.212688		A	75			A	73.0428
681	A	0.0191559		A	100			A	97.7353
682								A	0.00953562
683								C	0.00476781
684								C	0.00476781
								C	0.00476781
								T	0.00476781
								A	0.00476781
								A	0.00476781
								T	0.00476781
								A	0.00476781
								A	0.00476781
								A	0.00476781
								A	0.00476781
								C	0.00476781
								C	0.00476781
								A	0.00476781
								A	0.00476781
								A	0.00476781
								C	0.00476781
								G	0.00476781
								A	0.00476781
								T	0.00476781
								G	0.00476781
								G	0.00476781
								G	0.00476781
								G	0.00476781
								C	0.00476781
								T	0.00476781
								A	0.00476781
								C	0.00476781
								T	0.00476781
								C	0.00476781
								C	0.00476781
								C	0.00476781
								T	0.00476781
								T	0.00476781
								A	0.00476781
								A	0.00476781
								C	0.00476781
								T	0.00476781
								T	0.00476781
								C	0.00476781
								A	0.00476781
								T	0.00476781
								G	0.00476781
								G	0.00476781
								G	0.00476781
								A	0.00476781
								T	0.00476781
								A	0.00476781
								T	0.00476781
								G	0.00476781
								T	0.00476781
								A	0.00476781
								A	0.00476781
								T	0.00476781
								T	0.00476781
								G	0.00476781
								G	0.00476781
								A	0.00476781
								A	0.00476781
								G	0.00476781
								T	0.00476781
								T	0.00476781
								G	0.00476781
								G	0.00476781
								G	0.00476781
								G	0.00476781
								T	0.00476781
								A	0.00476781
								C	0.00476781
								T	0.00476781
								T	0.00476781
								T	0.00476781
								A	0.00476781
								C	0.00476781
								C	0.00476781
								G	0.00476781
								C	0.00476781
								A	0.00476781
								A	0.00476781
								G	0.00476781
								A	0.00476781
								A	0.00476781
								C	0.00476781
								A	0.00476781
								T	0.00476781
								A	0.00476781
								T	0.00476781
								T	0.00476781
								G	0.00476781
								T	0.00476781
								A	0.00476781
								C	0.00476781
								T	0.00476781
								A	0.00476781
								A	0.00476781
								A	0.00476781
								A	0.00476781
								C	0.00476781
								T	0.00476781
								C	0.00476781
								A	0.00476781
								A	0.00476781
								G	0.00476781
								C	0.00476781
								A	0.00476781
								A	0.00476781
								T	0.00476781
								G	0.00476781
								T	0.00476781
								T	0.00476781
								T	0.00476781
								T	0.00476781
								C	0.00476781
								G	0.00476781
								A	0.00476781
								A	0.00476781
								A	0.00476781
								A	0.00476781
								C	0.00476781
								T	0.00476781
								G	0.00476781
								C	0.00476781
								C	0.00476781
								T	0.00476781
								G	0.00476781
								T	0.00476781
								A	0.00476781
								A	0.00476781
								A	0.00476781
								T	0.00476781
								A	0.00476781
								G	0.00476781
								A	0.00476781
								C	0.00476781
								C	0.00476781
								T	0.00476781
								A	0.00476781
								T	0.00476781
								T	0.00476781
								G	0.00476781
								A	0.00476781
								T	0.00476781
								T	0.00476781
								G	0.00476781
								G	0.00476781
								A	0.00476781
								A	0.00476781
								A	0.00476781
								G	0.00476781
								T	0.00476781
								G	0.00476781
								T	0.00476781
								G	0.00476781
								T	0.00476781
								C	0.00476781
								A	0.00476781
								A	0.00476781
								A	0.00476781
								G	0.00476781
								A	0.00476781
								A	0.00476781
								T	0.00476781
								T	0.00476781
								G	0.00476781
								T	0.00476781
								G	0.00476781
								G	0.00476781
								G	0.00476781
								T	0.00476781
								C	0.00476781
								T	0.00476781
								T	0.00476781
								T	0.00476781
								T	0.00476781
								G	0.00476781
								G	0.00476781
								G	0.00476781
								C	0.00476781
								T	0.00476781
								T	0.00476781
								T	0.00476781
								G	0.00476781
								C	0.00476781
								T	0.00476781
								G	0.00476781
								C	0.00476781
								C	0.00476781
								C	0.00476781
								C	0.00476781
								T	0.00476781
								T	0.00476781
								T	0.00476781
								T	0.00476781
								A	0.00476781
								C	0.00476781
								A	0.00476781
								C	0.00476781
								A	0.00476781
								A	0.00476781
								T	0.00476781
								G	0.00476781
								T	0.00476781
								G	0.00476781
								G	0.00476781
								C	0.00476781
								T	0.00476781
								A	0.00476781
								T	0.00476781
								C	0.00476781
								C	0.00476781
								T	0.00476781
								G	0.00476781
								C	0.00476781
								C	0.00476781
								T	0.00476781
								T	0.00476781
								A	0.00476781
								A	0.00476781
								T	0.00476781
								G	0.00476781
								C	0.00476781
								C	0.00476781
								T	0.00476781
								T	0.00476781
								T	0.00476781
								A	0.00476781
								T	0.00476781
								A	0.00476781
								T	0.00476781
								G	0.00476781
								C	0.00476781
								A	0.00476781
								T	0.00476781
								G	0.00476781
								T	0.00476781
								A	0.00476781
								T	0.00476781
								A	0.00476781
								C	0.00476781
								A	0.00476781
								A	0.00476781
								T	0.00476781
								C	0.00476781
								T	0.00476781
								A	0.00476781
								A	0.00476781
								G	0.00476781
								C	0.00476781
								A	0.00476781
								G	0.00476781
								G	0.00476781
								C	0.00476781
								T	0.00476781
								T	0.00476781
								T	0.00476781
								C	0.00476781
								A	0.00476781
								C	0.00476781
								T	0.00476781
								T	0.00476781
								T	0.00476781
								C	0.00476781
								T	0.00476781
								C	0.00476781
								G	0.00476781
								C	0.00476781
								C	0.00476781
								A	0.00476781
								A	0.00476781
								T	0.00476781
								T	0.00476781
								T	0.00476781
								A	0.00476781
								C	0.00476781
								A	0.00476781
								A	0.00476781
								G	0.00476781
								G	0.00476781
								C	0.00476781
								C	0.00476781
								T	0.00476781
								T	0.00476781
								T	0.00476781
								C	0.00476781
								T	0.00476781
								A	0.00476781
								T	0.00476781
								G	0.00476781
								T	0.00476781
								C	0.00476781
								A	0.00476781
								A	0.00476781
								C	0.00476781
								A	0.00476781
								A	0.00476781
								T	0.00476781
								A	0.00476781
								T	0.00476781
								C	0.00476781
								T	0.00476781
								G	0.00476781
								A	0.00476781
								A	0.00476781
								C	0.00476781
								C	0.00476781
								T	0.00476781
								T	0.00476781
								T	0.00476781
								A	0.00476781
								C	0.00476781
								C	0.00476781
								C	0.00476781
								C	0.00476781
								G	0.00476781
								T	0.00476781
								T	0.00476781
								G	0.00476781
								C	0.00476781
								C	0.00476781
								C	0.00476781
								G	0.00476781
								G	0.00476781
								C	0.00476781
								A	0.00476781
								A	0.00476781
								C	0.00476781
								G	0.00476781
								G	0.00476781
								C	0.00476781
								C	0.00476781
								A	0.00476781
								G	0.00476781
								G	0.00476781
								T	0.00476781
								C	0.00476781
								T	0.00476781
								C	0.00476781
								T	0.00476781
								G	0.00476781
								C	0.00476781
								C	0.00476781
								A	0.00476781
								A	0.00476781
								G	0.00476781
								T	0.00476781
								G	0.00476781
								T	0.00476781
								T	0.00476781
								T	0.00476781
								G	0.00476781
								C	0.00476781
								G	0.00476781
								C	0.00476781
								A	0.00476781
								C	0.00476781
								G	0.00476781
								T	0.00476781
								C	0.00476781
								G	0.00476781
								C	0.00476781
								A	0.00476781
								T	0.00476781
								G	0.00476781
								G	0.00476781
								A	0.00476781
								G	0.00476781
								A	0.00476781
								C	0.00476781
								C	0.00476781
								A	0.00476781
								C	0.00476781
								C	0.00476781
								G	0.00476781
								T	0.00476781
								G	0.00476781
								A	0.00476781
								A	0.00476781
								C	0.00476781
								G	0.00476781
								C	0.00476781
								C	0.00476781
								C	0.00476781
								A	0.00476781
								T	0.00476781
								C	0.00476781
								A	0.00476781
								G	0.00476781
								G	0.00476781
								T	0.00476781
								C	0.00476781
								T	0.00476781
								T	0.00476781
								G	0.00476781
								C	0.00476781
								C	0.00476781
								C	0.00476781
								A	0.00476781
								A	0.00476781
								G	0.00476781
								G	0.00476781
								T	0.00476781
								C	0.00476781
								T	0.00476781
								T	0.00476781
								A	0.00476781
								C	0.00476781
								A	0.00476781
								T	0.00476781
								A	0.00476781
								A	0.00476781
